# Supplementary material for: Ubiquitination Occurs in the Mitochondrial Matrix by Eclipsed Targeted Components of the Ubiquitination Machinery
Source: Cells. 2022 Dec 17;11(24):4109. doi: 10.3390/cells11244109 (PMC9777009; doi:10.3390/cells11244109)
Supplement: Supplementary file 1 [file cells-11-04109-s001.zip]

Archive with 2 entries (2 files):
- cells-2034405-supplementary.pptx
- Table S1.xlsx
