# Supplementary material for: Ubiquitination Occurs in the Mitochondrial Matrix by Eclipsed Targeted Components of the Ubiquitination Machinery
Source: Cells. 2022 Dec 17;11(24):4109. doi: 10.3390/cells11244109 (PMC9777009; doi:10.3390/cells11244109)
Supplement: Supplementary file 1 [file cells-11-04109-s001.zip › Table S1.xlsx]

## Sheet: Control IP
Gene	Uniprot ID	Unused	Total	%Cov	%Cov(50)	%Cov(95)	Peptides(95%)
MS116	P15424	59.39	59.39	53.16	50	48.95	31
C1TM	P09440	52.02	52.02	41.33	38.36	34.77	27
ATPA	P07251	47.03	47.03	54.13	50.09	47.52	24
AIM23	P47015	45.51	45.51	57.3	57.02	54.49	31
ABF2	Q02486	43.63	43.63	63.39	63.39	63.39	35
ATPB	P00830	42.26	42.26	63.6	63.6	63.01	29
RM01	Q04599	40.65	40.65	70.88	70.88	70.88	26
HEMH	P16622	38.45	38.45	54.96	53.44	53.44	20
MPD1	Q12404	35.44	35.44	57.86	57.55	55.97	18
ODO2	P19262	34.47	34.49	49.03	49.03	38.66	33
RS3A2	P23248	33.89	33.93	66.67	65.49	61.96	19
ODO1	P20967	33.1	33.11	29.98	29.09	23.96	16
RL7B	Q12213	32.8	32.81	62.7	62.7	57.38	20
RL7A	P05737	0	32.81	62.7	62.7	57.38	20
RT22	P36056	30.7	30.73	41.72	36.31	28.03	15
RL4A	P10664	30.62	30.62	53.31	53.31	53.31	19
RL4B	P49626	0	28.69	52.76	48.9	48.9	18
ADT2	P18239	30.41	30.42	53.14	52.52	51.57	18
LIPA	P32875	28.47	28.75	52.9	49.03	47.34	14
VDAC1	P04840	28.39	28.69	57.24	57.24	57.24	15
RT28	P21771	28.12	28.15	48.25	47.55	47.2	17
AST2	P39945	28.05	28.06	43.95	42.56	42.56	16
PMA1	P05030	28	28	18.74	18.63	18.63	15
RPA49	Q01080	27.34	27.77	45.06	44.82	39.28	14
MDJ1	P35191	27.33	27.36	46.38	44.03	36.01	17
RL8B	P29453	27.07	27.1	46.09	41.02	41.02	14
RS6B	P0CX38	26.66	26.72	51.69	49.58	49.58	16
RS6A	P0CX37	0	26.72	51.69	49.58	49.58	16
CCE1	Q03702	26.16	26.19	47.59	47.31	45.61	14
RS9B	P05755	26.1	26.14	48.21	48.21	44.62	15
RS7A	P26786	26.05	26.05	63.16	62.63	62.63	17
RS4B	P0CX36	25.97	26.07	52.87	52.87	41.76	15
RS4A	P0CX35	0	26.07	52.87	52.87	41.76	15
RL10	P41805	24.93	24.99	55.2	47.96	39.82	14
RL26B	P53221	24.88	24.94	60.63	60.63	58.27	25
RL20B	P0CX24	24.61	24.62	55.81	52.33	52.33	13
RL20A	P0CX23	0	24.62	55.81	52.33	52.33	13
RS16B	P0CX52	23.98	24.01	68.53	67.83	67.83	20
RS16A	P0CX51	0	24.01	68.53	67.83	67.83	20
GEP3	Q08622	23.71	23.78	30.4	30.22	27.34	12
RM02	P12687	23.49	23.6	40.43	37.74	35.85	12
RL13B	P40212	23.28	23.34	59.3	54.77	54.77	22
RL13A	Q12690	0	20.85	59.3	54.77	53.27	18
RL6B	P05739	23.11	23.13	68.18	63.64	63.64	13
MRM1	P25270	22.91	22.95	46.36	46.36	46.36	12
APP1	P53933	22.53	22.57	26.92	26.75	26.75	14
RL11B	Q3E757	22.51	22.52	58.62	55.17	54.02	17
RL11A	P0C0W9	0	22.52	58.62	55.17	54.02	17
RL31B	P0C2H9	21.96	21.96	73.45	71.68	71.68	27
RL16A	P26784	21.51	21.53	44.72	40.2	40.2	12
RS18B	P0CX56	21.12	21.16	69.86	69.18	69.18	12
RS18A	P0CX55	0	21.16	69.86	69.18	69.18	12
EF1A	P02994	20.5	20.52	45.85	42.79	34.06	11
RL35B	P0CX85	20.19	20.2	54.17	53.33	48.33	19
RL35A	P0CX84	0	20.2	54.17	53.33	48.33	19
SDHA	Q00711	19.84	19.91	26.56	23.13	19.84	10
RTPT	P17558	19.71	19.73	31.45	27.99	27.99	10
RT17	Q03246	19.39	19.42	45.15	39.24	39.24	11
MEX67	Q99257	19.38	19.43	25.71	25.71	21.87	9
ILVB	P07342	19.28	19.35	21.54	18.2	16.89	10
RL4P	P51998	19.21	19.31	45.8	43.36	40.56	10
RM03	P36516	19.12	19.27	39.23	38.97	31.28	10
ATPO	P09457	18.98	19.04	58.96	56.13	56.13	10
HAS1	Q03532	18.74	18.81	29.5	27.72	21.78	10
MPCP	P23641	18.71	18.81	58.2	56.27	46.95	10
RS17B	P14127	18.66	18.69	59.56	58.82	58.82	23
RS17A	P02407	0	18.69	59.56	58.82	58.82	23
JEM1	P40358	18.54	18.67	24.19	22.02	16.59	10
CBP3	P21560	18.36	18.51	44.18	34.33	29.85	9
RT16	Q02608	18.27	18.29	62.81	61.16	61.16	13
RL2B	P0CX46	18	18	50.79	48.03	48.03	11
RL2A	P0CX45	0	18	50.79	48.03	48.03	11
RL28	P02406	18	18	48.99	48.99	48.99	11
RT35	P53292	17.92	17.96	30.43	29.86	27.83	9
SDHB	P21801	17.72	17.83	36.84	36.47	34.21	9
RT18	P42847	17.53	17.6	50.23	49.77	46.54	9
RL14A	P36105	17.45	17.59	53.62	52.17	47.1	11
RL17B	P46990	17.29	17.49	51.09	51.09	45.65	19
BBC1	P47068	17.1	17.15	10.37	9.507	9.075	9
PHB1	P40961	17.06	17.19	45.64	45.3	42.86	9
ATPG	P38077	17.05	17.11	51.77	47.91	41.8	9
RL27B	P0C2H7	16.73	16.82	58.09	58.09	53.68	14
RL27A	P0C2H6	0	16.82	58.09	58.09	53.68	14
RS3	P05750	16.6	16.63	52.92	45	45	8
H4	P02309	16.49	16.52	63.11	54.37	53.4	12
DIM1	P41819	16.28	16.36	36.48	36.48	33.02	9
YRA1	Q12159	16.25	16.33	39.38	35.4	35.4	10
RL9A	P05738	16.13	16.14	59.69	59.69	50.79	11
IF2M	P25038	16.1	16.33	29.14	17.75	12.72	8
RS14B	P39516	16.06	16.07	69.57	65.22	65.22	8
RS14A	P06367	0	16.07	70.07	65.69	65.69	8
RM22	P53881	16.03	16.15	35.28	32.04	26.86	8
RL30	P14120	16	16	66.67	66.67	66.67	10
RM25	P23369	15.67	15.77	41.4	40.13	35.67	10
RM08	P22353	15.46	15.55	43.28	42.86	42.86	8
RT23	Q01163	15.28	15.45	29.11	25.78	21.33	8
RL19B	P0CX83	14.7	14.72	35.45	34.92	30.16	11
RL19A	P0CX82	0	14.72	35.45	34.92	30.16	11
RM20	P22354	14.46	14.48	52.31	51.79	47.18	8
RM24	P36525	14.22	14.26	37.21	37.21	30.62	8
FBRL	P15646	14.16	14.18	38.53	38.23	38.23	9
IMG1	P25626	14.08	14.08	37.87	36.09	36.09	7
RS2	P25443	14.05	14.08	44.09	40.94	38.19	12
RM09	P31334	14.04	14.08	39.03	38.66	38.66	11
RL3	P14126	14.03	14.04	26.36	24.55	24.55	8
DSS1	P39112	14.01	14.01	11.56	8.462	8.462	7
RM40	P36534	13.8	13.87	35.02	31.31	31.31	8
RS13	P05756	13.75	13.84	47.02	47.02	47.02	8
RS24B	P0CX32	13.74	13.77	39.26	39.26	39.26	7
RS24A	P0CX31	0	13.77	39.26	39.26	39.26	7
PIL1	P53252	13.37	13.43	34.81	34.51	32.15	7
H1	P53551	13.13	13.17	22.48	19.38	19.38	7
RS22B	Q3E7Y3	13.01	13.05	63.08	63.08	63.08	20
RS22A	P0C0W1	0	13.05	63.08	63.08	63.08	20
RM06	P32904	12.59	12.67	39.72	39.72	39.72	7
RM28	P36527	12.52	12.59	42.86	42.86	42.86	8
RT21	P38175	12.39	12.48	48.02	37.29	33.9	9
RM10	P36520	12.19	12.25	25.78	25.78	25.78	9
RL21B	Q12672	12.04	12.04	34.38	33.75	33.75	6
MRS1	P07266	12.02	12.21	25.62	25.62	23.14	7
RT51	Q02950	12.02	12.04	25.87	20.93	20.93	6
RT09	P38120	11.96	12	37.41	33.81	33.81	6
RM49	P32388	11.84	11.92	60.58	59.85	48.91	7
RS7B	P48164	11.77	24	58.95	57.89	57.89	13
RM11	P36521	11.43	11.47	32.13	32.13	32.13	6
RS8B	P0CX40	11.42	11.48	45	41	41	8
RS8A	P0CX39	0	11.48	45	41	41	8
MTF2	P10849	11.4	11.43	23.64	19.09	16.14	6
RS19B	P07281	11.34	11.42	40.28	40.28	40.28	6
RS19A	P07280	0	11.42	40.28	40.28	40.28	6
HSP77	P0CS90	11.34	11.38	14.37	10.86	10.86	6
PTE1	P41903	11.31	11.37	32.66	32.66	22.64	6
RS31	P05759	11.29	11.36	51.97	44.08	40.13	6
RM04	P36517	11.12	11.17	21.63	21.63	21.63	6
NAM9	P27929	11.1	11.3	16.87	13.17	13.17	7
RL25	P04456	11.09	11.19	45.77	45.07	45.07	8
SSB2	P40150	10.99	11.11	14.19	14.19	14.19	6
SSB1	P11484	0	11.11	14.19	14.19	14.19	6
CYC1	P00044	10.87	10.93	60.55	59.63	59.63	10
NDH1	P40215	10.81	10.88	11.61	11.43	9.107	5
RL36A	P05745	10.8	10.98	41	40	40	8
RL36B	O14455	0	10.98	41	40	40	8
RL16B	P26785	10.76	21.07	43.94	39.9	39.9	11
LSP1	Q12230	10.53	12.78	29.03	28.45	28.45	7
RS29A	P41057	10.45	10.54	76.79	71.43	71.43	14
PHS	P38744	10.41	10.54	52.5	52.5	45.83	6
RL23B	P0CX42	10.4	10.44	56.2	55.47	55.47	9
RL23A	P0CX41	0	10.44	56.2	55.47	55.47	9
RL43B	P0CX26	10.38	10.52	60.87	59.78	59.78	8
RL43A	P0CX25	0	10.52	60.87	59.78	59.78	8
RT12	P53732	10.21	10.24	39.87	39.87	39.87	10
RS15	Q01855	10.07	10.08	57.75	57.75	57.04	10
CBP6	P07253	10.04	10.35	45.06	39.51	35.19	6
IMG2	P25642	10.02	10.02	47.26	36.99	36.99	5
RL33B	P41056	10.01	10.02	45.79	44.86	38.32	5
RM13	Q02204	10	10	30.68	30.3	30.3	5
RT01	P10662	9.75	9.92	21.81	18.69	18.69	5
MG101	P32787	9.73	9.91	34.2	34.2	25.28	5
LOC1	P43586	9.66	9.74	20.59	20.59	20.59	5
MYO3	P36006	9.52	9.7	7.39	5.582	4.874	5
YL281	Q05863	9.49	9.57	30.32	30.32	30.32	6
RT07	P47150	9.27	9.47	29.15	29.15	25.51	5
RM35	Q06678	9.22	9.63	22.89	20.44	20.44	6
QCR2	P07257	9.08	9.27	29.35	20.38	16.58	5
RL18B	P0CX50	8.89	8.93	31.72	26.88	26.88	5
RL18A	P0CX49	0	8.93	31.72	26.88	26.88	5
SLS1	P42900	8.8	8.96	13.06	9.798	8.554	5
RLA0	P05317	8.52	8.54	19.55	19.55	16.03	4
RS5	P26783	8.46	8.58	34.22	33.78	24	5
H2B1	P02293	8.38	8.4	34.35	31.3	25.95	10
H2B2	P02294	0	8.4	31.3	31.3	25.95	10
RL6A	Q02326	8.29	21.66	63.07	58.52	57.95	11
ATP7	P30902	8.25	8.28	47.7	47.13	31.03	4
ECI1	Q05871	8.14	8.31	32.86	26.07	26.07	6
RS29B	P41058	8.06	10.08	71.43	71.43	71.43	12
RT08	Q03799	8.05	8.06	51.61	38.06	38.06	4
TMA16	Q08687	8.05	8.06	29.21	25.84	25.84	5
PTH	P38876	8.05	8.06	34.74	31.05	31.05	4
RSM28	Q03430	8.02	8.13	27.7	22.44	16.34	4
RM32	P25348	8.01	8.02	29.51	25.68	25.68	4
MRX8	Q05473	8	8	18.47	14.01	14.01	4
H2A2	P04912	8	8	35.61	35.61	34.85	5
H2A1	P04911	0	8	35.61	35.61	34.85	5
RT27	P53305	8	8	40.91	40.91	40.91	5
PHB2	P50085	8	8	21.94	17.1	17.1	4
RS25A	Q3E792	8	8	30.56	30.56	30.56	4
RS25B	P0C0T4	0	8	30.56	30.56	30.56	4
RS20	P38701	8	8	38.02	38.02	38.02	4
RL12B	P0CX54	8	8	33.33	33.33	33.33	4
RL12A	P0CX53	0	8	33.33	33.33	33.33	4
RL38	P49167	7.75	7.91	51.28	50	50	8
RML2	P32611	7.71	7.86	19.08	17.05	14.76	5
RL32	P38061	7.63	7.8	35.38	33.85	33.85	10
RS23B	P0CX30	7.57	7.68	37.93	31.72	31.72	6
RS23A	P0CX29	0	7.68	37.93	31.72	31.72	6
ATP25	Q03153	7.53	7.84	19.61	18.14	13.73	6
RT04	P32902	7.49	7.74	23.1	21.32	12.94	4
RM15	P36523	7.45	7.69	24.11	24.11	24.11	4
RN49	P40858	7.28	7.4	30.43	30.43	30.43	4
RT24	Q03976	7.14	7.32	25.71	25.71	18.81	4
RBG1	P39729	7.03	7.36	15.99	15.99	13.55	4
DBP2	P24783	7.01	7.21	9.707	7.509	5.678	4
RM16	P38064	6.94	7.05	18.1	17.67	17.67	4
RM34	Q04598	6.57	6.62	23.81	18.1	18.1	5
RM39	P36533	6.53	6.58	40	40	30	3
COX5A	P00424	6.51	6.78	56.86	47.71	38.56	4
RM41	P32387	6.37	6.6	20.15	20.15	20.15	4
RL24B	P24000	6.32	6.35	22.58	21.94	21.94	4
THO1	P40040	6.31	6.34	22.48	22.48	19.27	4
RRG9	P40156	6.03	6.11	33.64	26.17	18.69	3
RT25	P40496	6.01	6.01	15.91	10.98	10.98	3
ISD11	Q6Q560	6	6	39.36	28.72	28.72	3
YO114	Q12322	6	6	14.36	14.36	14.36	3
RM36	P36531	6	6	27.12	27.12	27.12	3
RS11B	P0CX48	6	6	24.36	24.36	24.36	3
RS11A	P0CX47	0	6	24.36	24.36	24.36	3
YHS7	P38833	5.95	6.11	19.75	19.34	19.34	4
METK2	P19358	5.87	5.9	11.46	11.2	8.333	3
METK1	P10659	0	3.81	9.424	9.162	6.283	2
COX13	P32799	5.86	5.96	44.19	44.19	44.19	6
QCR1	P07256	5.82	6	14	14	7.877	3
MNP1	P53163	5.77	5.83	31.44	30.93	30.93	4
G3P3	P00359	5.7	5.77	11.75	11.45	11.45	3
G3P1	P00360	0	3.68	8.735	6.325	6.325	2
G3P2	P00358	0	3.68	6.325	6.325	6.325	2
RT19	P53733	5.63	5.69	50.55	38.46	38.46	3
YNM2	P53921	5.6	5.66	13.91	13.91	13.91	3
NOP58	Q12499	5.57	5.65	10.57	8.611	7.045	3
SNU13	P39990	5.29	5.39	50.79	50.79	50.79	4
THDH	P00927	5.28	5.39	10.94	7.465	7.465	3
RM38	P35996	5.26	5.35	31.88	31.88	23.91	3
MNR2	P35724	5.17	5.24	5.573	5.573	5.573	4
RT05	P33759	5.11	5.17	15.64	15.64	15.64	4
MRH4	P53166	5	5.16	8.378	7.13	7.13	4
ODC2	Q99297	4.96	5.13	12.05	11.73	11.73	4
MHR1	Q06630	4.94	5.02	23.45	23.45	19.03	3
ATP5E	P21306	4.83	4.88	41.94	41.94	41.94	3
NUC1	P08466	4.61	4.67	14.89	14.89	7.903	2
RUVB2	Q12464	4.54	4.74	11.25	11.25	11.25	4
VBA4	Q04602	4.53	4.71	8.464	8.464	6.25	4
ODC1	Q03028	4.41	4.44	10.65	10.32	7.742	3
H2AZ	Q12692	4.39	6.5	29.85	29.85	29.85	5
GGC1	P38988	4.38	4.59	25.33	20	17.33	4
SLA1	P32790	4.33	4.36	2.894	2.251	1.688	2
H3	P61830	4.3	4.42	30.15	27.21	19.12	5
YHM2	Q04013	4.21	4.24	19.11	12.42	9.554	2
RL5	P26321	4.16	4.26	16.5	12.79	8.081	2
RL22A	P05749	4.15	4.17	47.11	47.11	41.32	2
RT31	P19955	4.07	4.27	26.02	26.02	26.02	3
QCR8	P08525	4.07	4.17	43.62	42.55	42.55	3
RL34A	P87262	4.07	4.11	26.45	26.45	20.66	2
RL34B	P40525	0	4.11	26.45	26.45	20.66	2
SEG1	Q04279	4.05	4.06	6.146	5.104	2.396	2
RS30B	P0CX34	4.04	4.04	28.57	19.05	19.05	8
RS30A	P0CX33	0	4.04	28.57	19.05	19.05	8
MDM38	Q08179	4.03	4.13	13.61	10.3	5.585	2
RS3A1	P33442	4.01	29.96	66.27	61.57	58.43	17
RL8A	P17076	4	25.06	45.7	40.23	40.23	13
RL26A	P05743	4	24.94	60.63	60.63	58.27	23
PPN1	Q04119	4	4.01	8.754	3.264	3.264	2
ADH1	P00330	4	4	7.759	6.034	6.034	2
ADH2	P00331	0	2	4.023	2.299	2.299	1
ADH5	P38113	0	2	2.279	2.279	2.279	1
RS26B	P39939	4	4	20.17	20.17	20.17	2
RS26A	P39938	0	4	20.17	20.17	20.17	2
RL39	P04650	4	4	21.57	21.57	21.57	9
ATPK	Q06405	3.92	4	19.8	19.8	19.8	2
HSP72	P10592	3.92	4	5.164	5.164	5.164	2
HSP71	P10591	0	4	5.14	5.14	5.14	2
HSP73	P09435	0	4	5.085	5.085	5.085	2
HSP74	P22202	0	2	2.648	2.648	2.648	1
RL40B	P0CH09	3.88	10.41	55.47	45.31	35.16	5
RL40A	P0CH08	0	10.41	55.47	45.31	35.16	5
RL44B	P0CX28	3.83	4.03	33.02	32.08	32.08	5
RL44A	P0CX27	0	4.03	33.02	32.08	32.08	5
HMO1	Q03973	3.8	3.92	12.2	12.2	12.2	2
RSM18	P40033	3.79	4.23	28.26	28.26	28.26	4
RM27	P36526	3.74	3.89	13.7	13.01	13.01	2
NUG1	P40010	3.68	3.82	6.346	4.038	4.038	2
RM17	P36528	3.65	3.99	20.64	17.44	8.541	2
RM50	P53724	3.6	3.8	26.62	26.62	19.42	2
DLDH	P09624	3.58	4.12	18.64	16.03	9.218	3
MRH1	Q12117	3.54	3.7	9.687	9.687	9.687	2
YRO2	P38079	0	1.48	4.07	4.07	4.07	1
SPB1	P25582	3.52	3.77	2.497	2.497	2.497	2
RUVB1	Q03940	3.51	3.8	4.536	4.536	4.536	2
UCRI	P08067	3.48	4.06	24.65	23.72	13.02	3
RSSA2	P46654	3.34	3.78	13.1	13.1	8.333	2
RSSA1	P32905	0	3.78	13.1	13.1	8.333	2
IF2B	P09064	3.33	3.59	10.88	8.772	6.316	2
YNV7	P40152	3.3	3.58	11.35	11.04	11.04	3
RM51	Q06090	3.27	3.62	15.71	15	15	2
COX4	P04037	3.27	3.45	38.06	38.06	21.29	2
RS28A	Q3E7X9	3.2	3.42	31.34	31.34	31.34	2
RS28B	P0C0X0	0	3.42	31.34	31.34	31.34	2
ATPF	P05626	3.13	3.28	13.93	13.93	9.426	2
PET54	P10834	3.12	3.55	21.84	14.68	11.26	3
SET2	P46995	3.1	3.42	4.502	3.138	3.138	2
RTC6	O14464	3.09	3.34	18.28	17.2	17.2	2
RM23	Q12487	2.89	3.3	26.38	21.47	21.47	3
ILV3	P39522	2.87	3.03	9.402	5.983	4.274	2
YHP7	P38809	2.8	3.05	10.93	5.738	5.738	2
RT06	P28778	2.62	2.83	13.74	13.74	13.74	3
AIM24	P47127	2.55	2.93	8.883	8.883	5.584	2
RL37A	P49166	2.55	2.87	29.55	28.41	20.45	2
COX2	P00410	2.52	2.59	13.94	10.76	10.76	2
AIM36	Q03798	2.51	2.86	9.02	9.02	9.02	2
ADH3	P07246	2.46	2.55	13.87	9.333	2.933	1
PMG1	P00950	2.4	2.78	15.79	12.96	8.907	2
RS12	P48589	2.35	2.54	18.88	18.88	18.88	2
HEH2	Q03281	2.27	2.32	2.262	2.262	2.112	1
RL14B	P38754	2.24	16.53	53.62	52.17	47.1	11
PRX1	P34227	2.15	2.31	17.62	13.79	5.364	1
COX9	P07255	2.11	2.25	33.9	30.51	30.51	2
CY1	P07143	2.07	2.14	11.33	11.33	4.207	1
BIP	P16474	2.06	2.07	3.372	3.372	1.906	1
KPYK1	P00549	2.04	2.05	6.6	5	2.6	1
RT10	Q03201	2.04	2.05	8.867	8.867	5.911	1
GAL2	P13181	2.04	2.05	2.265	2.265	2.091	1
RL33A	P05744	2	10.02	45.79	45.79	38.32	5
RL24A	P04449	2	6.35	22.58	21.94	21.94	4
PAR32	Q12515	2	2	2.712	2.712	2.712	1
ATPD	Q12165	2	2	15	15	15	1
IES4	Q08561	2	2	6.897	6.897	6.897	1
RM37	P36532	2	2	9.524	9.524	9.524	1
RL1D1	P36144	2	2	4.38	4.38	4.38	1
CBT1	P36038	2	2	3.69	3.69	3.69	1
NHP2	P32495	2	2	8.974	8.974	8.974	1
COX7	P10174	2	2	20	20	20	1
COX8	P04039	2	2	12.82	12.82	12.82	1
SCE2	P03878	2	2	1.978	1.978	1.978	1
RS9A	O13516	1.96	26.14	48.73	48.73	45.18	15
NOP56	Q12460	1.94	2.13	9.127	4.563	4.563	2
MIC10	Q96VH5	1.94	2.07	34.02	34.02	12.37	1
COX26	Q2V2P9	1.92	2	16.67	16.67	16.67	1
RIM1	P32445	1.92	2	11.11	11.11	11.11	1
FYV4	P38783	1.9	2.19	21.54	20.77	20.77	3
MTR2	P34232	1.9	2.02	16.3	15.76	9.239	1
RL1B	P0CX44	1.87	2.02	16.13	11.52	6.452	1
RL1A	P0CX43	0	2.02	16.13	11.52	6.452	1
RL31A	P0C2H8	1.85	21.96	73.45	71.68	71.68	28
EFR3	Q03653	1.85	1.96	1.279	1.279	1.279	1
RCF2	P53721	1.85	1.96	4.911	4.911	4.911	1
YC16	P37263	1.85	1.96	7.19	7.19	7.19	1
RM33	P20084	1.83	1.93	27.91	16.28	16.28	1
MBF1	O14467	1.82	1.96	9.934	9.934	9.934	1
RL21A	Q02753	1.8	12.04	34.38	33.75	33.75	6
RL37B	P51402	1.8	2.39	20.45	20.45	20.45	2
SDHF1	Q3E785	1.79	1.95	50.63	34.18	13.92	1
RL29	P05747	1.77	1.92	13.56	13.56	13.56	1
RM07	P36519	1.72	1.85	3.425	3.425	3.425	1
YBC8	P38202	1.68	1.82	27.36	13.21	13.21	1
SWS2	P53937	1.67	1.82	12.59	5.594	5.594	1
ODP2	P12695	1.58	1.71	7.469	4.357	2.075	1
SUV3	P32580	1.56	1.9	4.885	3.392	3.392	3
PGK	P00560	1.54	1.79	10.1	4.327	4.327	2
PDC1	P06169	1.52	1.66	1.776	1.776	1.776	1
RSMB	P40018	1.51	1.64	4.082	4.082	4.082	1
NHP6B	P11633	1.47	1.6	12.12	12.12	12.12	1
NFS1	P25374	1.38	1.51	2.817	2.817	2.817	1
NHP6A	P11632	1.28	1.41	13.98	13.98	13.98	1
RM31	P14063	1.2	1.34	7.634	7.634	7.634	1
MSC3	Q05812	1.19	1.33	1.511	1.511	1.511	1
BMH2	P34730	1.15	1.28	2.93	2.93	2.93	1
BMH1	P29311	0	1.28	2.996	2.996	2.996	1
SRO9	P25567	1.12	1.25	2.535	2.535	2.535	1
ATIF	P01097	1.08	1.21	9.412	9.412	9.412	1
DHSD	P37298	1.06	1.19	16.57	16.57	7.182	1
ATPN	Q12233	0.99	1.18	20	20	20	2
AIM34	Q03673	0.92	1.05	4.04	4.04	4.04	1
TMA46	Q12000	0.88	1.08	9.565	9.565	6.667	2
SMD3	P43321	0.85	0.98	8.911	8.911	8.911	1
DBP9	Q06218	0.82	0.95	3.03	1.684	1.684	1
RL17A	P05740	0.8	17.49	45.65	45.65	45.65	20
RT26	P47141	0.77	0.91	14.66	9.398	6.391	1
ISA1	Q07821	0.77	0.91	4.8	4.8	4.8	1
MAM33	P40513	0.67	0.79	9.774	3.759	3.759	1
IF4E	P07260	0.66	0.78	6.573	6.573	6.573	1
SRP14	P38985	0.65	0.77	7.534	7.534	7.534	1
PIC2	P40035	0.63	0.75	6.333	3.333	3.333	1
ECM18	Q04623	0.6	0.71	2.649	2.428	2.428	1
ALDH4	P46367	0.58	0.72	5.202	5.202	2.697	1
SMD2	Q06217	0.52	0.62	7.273	7.273	7.273	1
NOC2	P39744	0	0.01	1.127	1.127	1.127	1
FMP10	P40098	0.49	0.61	12.7	8.197	3.279	1
ATP10	P18496	0.49	0.58	4.659	4.659	4.659	1
SMT3	Q12306	0.31	0.35	6.931	6.931	6.931	1
QCR7	P00128	0.29	0.33	10.24	10.24	10.24	1
IDH2	P28241	0.28	0.33	10.3	1.897	1.897	1
PHO91	P27514	0.28	0.33	1.119	1.119	1.119	1
COQ10	Q08058	0.27	0.32	5.797	5.797	5.797	1
BOI2	P39969	0.26	0.3	0.9615	0.9615	0.9615	1
LIPB	Q06005	0.24	0.28	3.049	3.049	3.049	1
MTG1	Q03151	0.23	0.27	1.907	1.907	1.907	1
FAB1	P34756	0.22	0.27	1.229	0.3512	0.3512	1
RLP24	Q07915	0.22	0.26	5.025	5.025	0	0
MCP2	Q06567	0.18	0.22	1.757	1.757	0	0
ATP18	P81450	0.17	0.21	23.73	23.73	0	0
BUD3	P25558	0.17	0.21	0.9169	0.4279	0	0
TOM71	P38825	0.17	0.2	1.878	1.878	0	0
ODPB	P32473	0.16	0.19	3.005	3.005	0	0
SAS10	Q12136	0.15	0.19	1.311	1.311	0	0
BNI5	P53890	0.14	0.18	4.911	4.464	0	0
AGP3	P43548	0.14	0.17	1.254	1.254	1.254	1
YMC1	P32331	0.13	0.24	6.84	6.84	0	0
RAD26	P40352	0.11	0.14	1.382	0.553	0.553	1
BUD20	Q08004	0.11	0.14	5.422	5.422	0	0
RS10A	Q08745	0.1	0.16	30.48	30.48	0	0
RS10B	P46784	0	0.16	30.48	30.48	0	0
ATP19	P81451	0.1	0.13	10.29	10.29	0	0
RL15B	P54780	0.1	0.13	3.431	3.431	0	0
RL15A	P05748	0	0.13	3.431	3.431	0	0
ATC2	P38929	0.09	0.12	0.9378	0.9378	0	0
NDI1	P32340	0.09	0.11	2.339	2.339	0	0
DBP3	P20447	0.08	0.71	5.354	5.354	1.721	1
GLYM	P37292	0.08	0.1	3.878	3.878	0	0
ZEO1	Q08245	0.08	0.1	6.195	6.195	0	0
TOR2	P32600	0.06	0.09	0.8084	0.8084	0	0
HXT7	P39004	0.06	0.08	4.912	2.807	0	0
HXT6	P39003	0	0.08	4.912	2.807	0	0
SMC5	Q08204	0.06	0.08	0.7319	0.7319	0	0
ACT	P60010	0.05	0.07	5.6	2.933	0	0
PCL9	Q12477	0.05	0.07	2.303	2.303	0	0

## Sheet: PreSu9-HA-Ub IP
Gene	Uniprot ID	Unused	Total	%Cov	%Cov(50)	%Cov(95)	Peptides(95%)	Detected in Ctrl IP
ILV3	P39522	73.62	73.62	78.63	78.63	70.09	67	1
HSP77	P0CS90	57.67	57.67	56.12	46.64	46.64	35	1
ATPA	P07251	57.6	57.63	60	58.53	57.25	31	1
ACON	P19414	55.61	55.61	42.42	40.62	38.43	32
QCR2	P07257	54.74	54.82	72.01	72.01	72.01	34	1
ABF2	Q02486	53.45	53.49	71.04	68.85	63.93	36	1
ALDH4	P46367	51.68	51.68	69.94	69.94	63.39	26	1
QCR1	P07256	50.33	50.33	77.24	75.71	74.4	31	1
HSP60	P19882	48.62	48.62	53.32	50	45.8	26
C1TM	P09440	48.2	48.23	38.46	35.9	34.77	24	1
ATPB	P00830	44.31	44.31	64.19	64.19	63.41	35	1
PMA1	P05030	41.38	41.38	29.63	29.41	29.41	28	1
MDJ1	P35191	36.07	36.07	50.1	42.07	42.07	20	1
VDAC1	P04840	35.43	35.43	67.49	67.49	67.49	20	1
MDHM	P17505	35.15	35.16	66.47	66.17	66.17	20
HEMH	P16622	34.7	34.72	46.56	46.31	46.31	18	1
ILV5	P06168	34	34	55.95	52.66	52.66	18
DLDH	P09624	32.66	32.66	53.71	44.69	42.28	16	1
ATPG	P38077	29.18	29.18	50.8	50.8	50.8	15	1
BBC1	P47068	28.49	28.49	16.16	13.83	13.4	14	1
RL4B	P49626	28.32	28.34	58.29	53.87	53.87	17	1
RL4A	P10664	0	28.34	58.29	53.87	53.87	17	1
ILVB	P07342	27.75	27.77	26.06	25.91	23.87	13	1
AST2	P39945	26.81	26.83	43.49	43.49	38.6	16	1
RS3A2	P23248	26.53	26.55	54.51	53.33	52.55	13	1
ADT2	P18239	26.39	26.4	46.54	45.6	45.6	17	1
ODO2	P19262	25.07	25.07	30.67	30.67	30.67	17	1
ATPO	P09457	24.79	24.79	66.98	64.15	64.15	13	1
RL26B	P53221	24.45	24.46	52.76	51.97	51.97	17	1
RL40B	P0CH09	24.11	24.14	69.53	68.75	68.75	30	1
RL40A	P0CH08	0	24.14	69.53	68.75	68.75	30	1
IDH1	P28834	23.52	23.66	45	43.33	41.11	13
MPCP	P23641	23.44	23.51	53.05	53.05	48.55	11	1
AIM23	P47015	23.31	23.43	44.66	44.66	42.42	13	1
RM01	Q04599	22.77	22.78	56.14	53.68	51.58	14	1
RL7B	Q12213	22.58	22.64	52.87	52.46	40.98	10	1
RL7A	P05737	0	22.64	52.87	52.46	40.98	10	1
IDHP	P21954	22.27	22.28	38.32	34.11	32.01	11
RPA49	Q01080	22.11	22.16	41.2	40.96	35.42	12	1
RS9B	P05755	21.19	21.2	47.69	47.69	44.1	16	1
RS9A	O13516	0	19.13	39.09	39.09	35.53	12	1
RL31B	P0C2H9	20.89	20.89	73.45	71.68	71.68	18	1
RL13B	P40212	20.65	20.69	46.73	42.21	42.21	17	1
RL13A	Q12690	0	19.34	46.73	42.21	40.7	13	1
RL35B	P0CX85	20.45	20.71	54.17	53.33	41.67	13	1
RL35A	P0CX84	0	20.71	54.17	53.33	41.67	13	1
MPD1	Q12404	20.09	20.18	43.71	43.4	40.57	11	1
RS7A	P26786	20	20	58.95	58.42	58.42	11	1
FUMH	P08417	19.4	19.45	28.07	28.07	28.07	10
RL6B	P05739	19.36	19.43	66.48	59.66	50	10	1
RS16B	P0CX52	19.33	19.37	62.24	61.54	56.64	12	1
RS16A	P0CX51	0	19.37	62.24	61.54	56.64	12	1
RL11B	Q3E757	19.23	19.25	57.47	52.3	52.3	13	1
RL11A	P0C0W9	0	19.22	52.3	52.3	52.3	13	1
RS6B	P0CX38	19.21	19.3	45.76	45.76	45.34	10	1
RS6A	P0CX37	0	19.3	45.76	45.76	45.34	10	1
ODP2	P12695	19.19	19.29	39.21	37.34	34.85	11	1
ODPB	P32473	19.06	19.12	31.42	31.42	31.42	10	1
ALDH5	P40047	19.02	21.26	33.27	30.96	21.73	10
RL20B	P0CX24	19	19.03	49.42	49.42	49.42	11	1
RL20A	P0CX23	0	19.03	49.42	49.42	49.42	11	1
RL8A	P17076	18.84	18.93	42.19	36.72	34.38	10	1
RS17B	P14127	18.15	18.16	55.15	54.41	54.41	16	1
RS17A	P02407	0	18.16	55.15	54.41	54.41	16	1
EF1A	P02994	17.98	18.09	46.51	44.98	31	10	1
RL2B	P0CX46	17.77	17.8	48.03	48.03	48.03	9	1
RL2A	P0CX45	0	17.8	48.03	48.03	48.03	9	1
ADH3	P07246	17.72	17.74	25.07	25.07	25.07	9	1
PHB1	P40961	17.71	17.75	49.13	48.78	46.34	9	1
IDH2	P28241	17.69	17.78	37.13	37.13	31.71	9	1
RS3	P05750	17.65	17.67	48.33	48.33	45	9	1
RL28	P02406	17.62	17.65	48.99	48.99	48.99	12	1
RS18B	P0CX56	16.72	16.74	69.18	68.49	63.01	9	1
RS18A	P0CX55	0	16.74	69.18	68.49	63.01	9	1
ARGJ	Q04728	16.7	16.73	28.34	28.34	22	8
ATPF	P05626	16.58	16.63	45.9	36.48	36.48	9	1
LIPA	P32875	16.5	16.52	31.16	30.92	28.74	8	1
H4	P02309	16.01	16.02	63.11	53.4	53.4	8	1
RT16	Q02608	16	16	62.81	61.16	61.16	10	1
RL9A	P05738	16	16	50.79	50.79	50.79	10	1
ODPA	P16387	15.77	15.81	24.76	21.67	20	8
FBRL	P15646	15.76	15.81	42.2	29.66	29.66	9	1
RL17B	P46990	15.61	15.64	51.63	46.2	45.65	14	1
CBP3	P21560	15.5	15.63	36.42	34.03	24.78	8	1
RL4P	P51998	14.86	14.94	41.26	32.87	27.97	8	1
NFS1	P25374	14.84	14.93	30.58	30.38	23.74	8	1
CISY1	P00890	14.73	14.77	29.85	24.22	17.54	9
PIL1	P53252	14.7	14.75	34.81	34.51	34.51	8	1
GAL2	P13181	14.47	14.57	15.33	15.33	15.33	9	1
RM20	P22354	14.45	14.5	47.69	47.18	47.18	8	1
RL14B	P38754	14.36	14.4	52.17	50.72	45.65	9	1
SDHA	Q00711	14.34	14.35	24.53	17.97	16.41	7	1
SUCA	P53598	14.2	14.27	45.29	38.3	31.91	7
SDHB	P21801	14.17	14.23	31.95	31.95	29.7	8	1
SUCB	P53312	14.08	14.12	31.62	27.17	25.53	8
RS14B	P39516	14	14	51.45	50.72	50.72	7	1
RS14A	P06367	0	14	51.82	51.09	51.09	7	1
RS22B	Q3E7Y3	14	14	63.08	63.08	62.31	11	1
RS22A	P0C0W1	0	14	63.08	63.08	62.31	11	1
RM03	P36516	13.77	13.86	32.82	27.69	22.31	7	1
BCA1	P38891	13.76	13.84	33.84	33.59	18.83	6
RT01	P10662	13.74	13.77	32.71	29.91	29.6	7	1
RS4B	P0CX36	13.68	13.81	38.31	33.33	30.27	8	1
RS4A	P0CX35	0	13.81	38.31	33.33	30.27	8	1
GCST	P48015	13.58	13.64	24	22.25	20	7
RL30	P14120	13.44	13.48	64.76	64.76	64.76	8	1
HAS1	Q03532	13.41	13.67	23.96	19.6	17.23	8	1
ETFB	P42940	13.4	13.46	33.72	33.72	33.72	8
MG101	P32787	13.37	13.42	37.55	31.97	31.97	7	1
ETFA	Q12480	13.28	13.33	34.88	34.88	28.49	7
RL10	P41805	13.21	13.4	37.56	36.65	27.15	7	1
LYS12	P40495	13.14	13.22	26.42	26.42	23.99	8
GLYM	P37292	13.07	13.18	21.43	21.43	21.43	8	1
RM40	P36534	12.96	13.06	31.65	31.31	31.31	7	1
ATP7	P30902	12.84	12.9	55.17	53.45	47.7	6	1
CBP6	P07253	12.8	13.03	45.06	45.06	37.65	7	1
RT17	Q03246	12.79	12.82	34.6	34.18	34.18	7	1
RS24B	P0CX32	12.76	12.84	52.59	47.41	39.26	7	1
RS24A	P0CX31	0	12.84	52.59	47.41	39.26	7	1
LSP1	Q12230	12.38	14.59	31.67	31.09	30.5	8	1
RS19B	P07281	12.23	12.25	47.22	47.22	47.22	6	1
RS19A	P07280	0	12.25	47.22	47.22	47.22	6	1
PRX1	P34227	12.15	12.16	32.57	31.8	28.74	6	1
RL27B	P0C2H7	12.07	12.07	54.41	50	50	6	1
RL27A	P0C2H6	0	12.07	54.41	50	50	6	1
RT23	Q01163	12.03	12.14	22	16.89	16.89	7	1
H1	P53551	12.01	12.01	31.01	27.91	27.91	6	1
UBC1	P21734	11.99	12.05	54.88	54.42	43.72	6
RS2	P25443	11.9	11.96	29.13	29.13	29.13	8	1
RL36A	P05745	11.85	11.89	41	40	40	7	1
RL36B	O14455	0	11.89	41	40	40	7	1
RT18	P42847	11.82	11.85	29.03	28.57	28.57	6	1
CYPC	P25719	11.8	11.82	41.21	40.66	40.66	7
RL3	P14126	11.68	11.75	20.67	20.67	20.67	7	1
RL19B	P0CX83	11.64	11.73	34.92	34.39	33.86	8	1
RL19A	P0CX82	0	11.73	34.92	34.39	33.86	8	1
MEX67	Q99257	11.64	11.72	21.54	15.53	11.02	6	1
RM25	P23369	11.59	11.75	41.4	40.76	40.76	7	1
TOM40	P23644	11.57	11.63	26.36	26.36	24.55	6
RS29A	P41057	11.43	11.51	71.43	71.43	71.43	13	1
AIM9	P40053	11.39	11.59	14.51	13.4	12.12	7
RL21B	Q12672	11.16	11.22	37.5	36.88	33.75	6	1
RL23B	P0CX42	10.99	11.03	45.99	45.26	45.26	7	1
RL23A	P0CX41	0	11.03	45.99	45.26	45.26	7	1
YRA1	Q12159	10.78	10.88	34.96	27.88	27.88	7	1
RS13	P05756	10.58	10.62	42.38	42.38	30.46	5	1
MMF1	P40185	10.45	10.52	65.52	65.52	65.52	8
RS7B	P48164	10.33	18.47	54.21	53.16	53.16	10	1
THDH	P00927	10.29	10.56	16.84	16.67	13.02	5	1
HSP78	P33416	10.14	10.17	12.33	10.36	7.891	5
RT12	P53732	10.01	10.01	39.87	34.64	34.64	5	1
PHB2	P50085	10	10	20.32	20.32	20.32	6	1
RM28	P36527	10	10	34.69	34.69	34.69	5	1
NDH1	P40215	9.9	10	18.39	13.39	10.71	5	1
ODPX	P16451	9.79	9.84	18.05	18.05	16.1	6
RM09	P31334	9.77	9.8	23.79	18.96	18.96	5	1
RM11	P36521	9.77	9.8	26.51	26.51	26.51	5	1
IMG1	P25626	9.63	9.72	36.69	35.5	35.5	6	1
NDI1	P32340	9.56	9.62	11.5	9.357	9.357	5	1
RS8B	P0CX40	9.28	9.34	45	41	31.5	5	1
RS8A	P0CX39	0	9.34	45	41	31.5	5	1
RM02	P12687	9.26	9.4	22.37	20.22	18.33	6	1
RL18B	P0CX50	9.17	9.19	34.95	26.88	26.88	5	1
RL18A	P0CX49	0	9.19	34.95	26.88	26.88	5	1
RT07	P47150	9.13	9.22	35.63	29.15	29.15	6	1
ISD11	Q6Q560	9.1	9.17	68.09	57.45	41.49	5	1
RL16B	P26785	9.07	9.13	33.33	28.28	23.74	5	1
CH10	P38910	8.99	9.06	61.32	61.32	61.32	5
RM06	P32904	8.97	9.05	30.84	30.84	30.84	5	1
PHS	P38744	8.9	8.94	45.83	45.83	45.83	5	1
TRX3	P25372	8.69	8.73	48.03	48.03	48.03	5
SSB2	P40150	8.65	8.74	13.87	11.91	11.91	6	1
SSB1	P11484	0	8.74	13.87	11.91	11.91	6	1
RT09	P38120	8.63	8.66	29.14	28.78	28.78	5	1
RL38	P49167	8.6	8.63	51.28	50	50	4	1
RL33A	P05744	8.47	8.59	45.79	45.79	39.25	6	1
RL33B	P41056	0	7.23	44.86	29.91	23.36	4	1
ODC2	Q99297	8.33	8.35	14.98	14.66	14.66	4	1
IF2M	P25038	8.32	8.35	11.24	10.06	6.805	4	1
MDHC	P22133	8.3	8.32	18.57	16.45	13	4
NFU1	P32860	8.27	8.34	28.13	25	20.7	4
RS20	P38701	8.2	8.26	39.67	39.67	33.06	4	1
SODM	P00447	8.19	8.21	23.61	23.61	23.61	7
RL43B	P0CX26	8.13	8.15	60.87	52.17	52.17	5	1
RL43A	P0CX25	0	8.15	60.87	52.17	52.17	5	1
RS15	Q01855	8.06	8.07	57.75	57.04	38.03	7	1
MRM1	P25270	8.05	8.05	15.29	12.62	12.38	4	1
RT28	P21771	8.04	8.14	30.77	21.68	19.23	5	1
RS5	P26783	8.04	8.05	29.78	20.89	20.89	4	1
H2A2	P04912	8.01	8.01	43.18	42.42	42.42	5	1
H2A1	P04911	0	8.01	43.18	42.42	42.42	5	1
RL24B	P24000	8	8	29.68	21.94	21.94	4	1
RS25A	Q3E792	8	8	30.56	30.56	30.56	4	1
RS25B	P0C0T4	0	8	30.56	30.56	30.56	4	1
UBC13	P52490	8	8	23.53	23.53	23.53	4
RM49	P32388	8	8	40.15	40.15	40.15	4	1
H2B2	P02294	7.94	8.08	31.3	31.3	25.95	6	1
H2B1	P02293	0	8.08	31.3	31.3	25.95	6	1
PGK	P00560	7.91	8.1	18.27	15.87	9.856	4	1
RSM28	Q03430	7.86	8.04	22.99	19.39	19.39	5	1
RL12B	P0CX54	7.82	7.92	47.27	33.33	33.33	4	1
RL12A	P0CX53	0	7.92	47.27	33.33	33.33	4	1
ATP12	P22135	7.57	7.64	16	13.54	13.54	4
RS29B	P41058	7.45	10.15	71.43	71.43	71.43	13	1
RT08	Q03799	7.37	7.49	32.26	32.26	32.26	4	1
ACH1	P32316	7.36	7.46	14.07	13.88	11.98	5
RT24	Q03976	7.35	7.46	22.26	22.26	18.81	4	1
RL32	P38061	7.27	7.69	35.38	33.85	28.46	6	1
COX13	P32799	7.18	7.27	44.19	44.19	44.19	5	1
ATP5E	P21306	7.17	7.25	69.35	69.35	69.35	4	1
RN49	P40858	7.09	7.23	34.78	34.78	26.71	3	1
MS116	P15424	7.06	7.39	10.09	8.283	7.229	5	1
CYC1	P00044	7.05	7.14	51.38	51.38	34.86	4	1
THO1	P40040	7.03	7.19	25.23	23.85	22.48	6	1
RL16A	P26784	6.99	8.21	33.67	33.17	28.64	5	1
RM41	P32387	6.92	7.01	20.15	20.15	20.15	4	1
RM34	Q04598	6.89	6.97	23.81	18.1	18.1	4	1
RL25	P04456	6.88	6.97	43.66	26.76	26.76	5	1
RM04	P36517	6.78	7.23	22.26	17.55	15.36	4	1
ODO1	P20967	6.71	6.92	8.284	5.917	5.917	4	1
LOC1	P43586	6.7	7.01	18.63	18.63	18.63	4	1
AIM41	Q12032	6.56	6.61	44.86	39.46	34.59	5
RM39	P36533	6.46	6.57	40	40	40	4	1
MNP1	P53163	6.46	6.5	55.67	55.15	51.03	5	1
TMA16	Q08687	6.45	6.49	29.21	25.28	19.1	3	1
RM24	P36525	6.44	6.57	25.58	15.89	15.89	4	1
RT04	P32902	6.43	6.55	15.48	13.2	13.2	5	1
RT21	P38175	6.43	6.51	30.51	19.77	10.73	3	1
COX5A	P00424	6.38	6.53	38.56	38.56	38.56	4	1
NOP58	Q12499	6.38	6.42	10.76	9.198	7.045	3	1
RM15	P36523	6.28	6.42	26.09	22.53	22.53	4	1
TOM70	P07213	6.28	6.31	8.428	6.807	5.186	3
MAM33	P40513	6.27	6.32	21.8	21.8	15.04	4	1
MDM38	Q08179	6.05	6.06	9.948	9.948	8.726	3	1
HXT7	P39004	6.04	6.3	15.79	11.23	9.123	4	1
HXT6	P39003	0.01	4.5	15.61	8.07	5.965	3	1
RL6A	Q02326	6.01	16.8	55.11	47.73	43.75	9	1
RM13	Q02204	6.01	6.01	25.76	18.94	18.94	3	1
RS30B	P0CX34	6.01	6.01	19.05	19.05	19.05	9	1
RS30A	P0CX33	0	6.01	19.05	19.05	19.05	9	1
HMO1	Q03973	6	6.02	25.2	12.2	12.2	3	1
TOM20	P35180	6	6	33.33	27.87	27.87	3
CCE1	Q03702	6	6	9.065	9.065	9.065	3	1
RT27	P53305	6	6	40.91	40.91	40.91	3	1
RM38	P35996	6	6	23.91	23.91	23.91	3	1
RTPT	P17558	6	6	10.06	10.06	10.06	3	1
RM22	P53881	5.91	6.22	22.65	13.92	13.92	4	1
RM27	P36526	5.91	6.07	30.82	30.14	21.92	3	1
RM32	P25348	5.91	6.03	30.05	16.39	16.39	3	1
RM36	P36531	5.89	6	27.12	27.12	27.12	3	1
IMG2	P25642	5.76	5.92	35.62	30.82	22.6	3	1
RM17	P36528	5.73	6.12	36.3	24.91	24.91	5	1
RM10	P36520	5.5	5.6	15.84	13.04	9.317	3	1
RSSA2	P46654	5.49	5.59	17.06	13.1	13.1	3	1
RSSA1	P32905	0	5.59	17.06	13.1	13.1	3	1
ENO2	P00925	5.47	5.66	11.21	9.153	9.153	3
ENO1	P00924	0	5.66	11.21	9.153	9.153	3
RT25	P40496	5.33	5.52	10.98	10.98	10.98	3	1
RT26	P47141	5.09	5.2	21.05	21.05	14.66	3	1
H2AZ	Q12692	5.08	7.28	29.85	29.85	29.85	4	1
RM08	P22353	4.97	5.35	30.67	30.67	26.47	4	1
GCSP	P49095	4.93	5.14	7.253	3.965	3.191	3
SDHF1	Q3E785	4.84	4.9	50.63	50.63	50.63	3	1
NAM9	P27929	4.82	4.88	6.173	6.173	6.173	3	1
PTE1	P41903	4.8	4.94	12.61	12.61	12.61	3	1
RL5	P26321	4.79	4.88	12.12	12.12	8.081	2	1
BIP	P16474	4.75	4.82	7.771	7.771	6.305	3	1
RS11B	P0CX48	4.74	4.9	36.54	24.36	24.36	3	1
RS11A	P0CX47	0	4.9	36.54	24.36	24.36	3	1
RT22	P36056	4.73	5	13.54	8.28	6.369	3	1
GGC1	P38988	4.72	4.92	25.33	21.33	13.33	3	1
ODC1	Q03028	4.69	4.76	10.65	10.32	10.32	3	1
G3P3	P00359	4.68	4.77	11.75	11.75	11.45	3	1
YNM2	P53921	4.59	4.63	13.91	13.91	13.91	3	1
RL37B	P51402	4.54	4.71	21.59	21.59	21.59	3	1
RDL2	Q08742	4.45	4.53	27.52	27.52	27.52	3
EFTU	P02992	4.36	4.4	16.7	11.44	5.95	2
RS23B	P0CX30	4.34	4.38	31.72	31.03	26.21	3	1
RS23A	P0CX29	0	4.38	31.72	31.03	26.21	3	1
MHR1	Q06630	4.27	4.4	17.7	17.7	13.27	3	1
NUC1	P08466	4.21	4.43	20.36	20.36	7.903	2	1
RT51	Q02950	4.19	4.22	17.73	14.53	8.14	2	1
SLA1	P32790	4.18	4.21	4.26	2.251	1.688	2	1
YL281	Q05863	4.11	4.12	21.29	21.29	15.48	2	1
YHM2	Q04013	4.05	4.05	16.24	12.42	9.554	2	1
MIC10	Q96VH5	4.02	4.03	34.02	22.68	22.68	2	1
RL44B	P0CX28	4.02	4.02	33.96	33.02	33.02	8	1
RL44A	P0CX27	0	4.02	33.96	33.02	33.02	8	1
SEG1	Q04279	4.01	4.01	3.125	2.292	2.292	2	1
SNU13	P39990	4.01	4.01	42.86	36.51	36.51	2	1
COX2	P00410	4.01	4.01	13.94	10.76	10.76	2	1
RL34A	P87262	4	4	30.58	20.66	20.66	2	1
RL34B	P40525	0	4	30.58	20.66	20.66	2	1
RL39	P04650	4	4	21.57	21.57	21.57	6	1
BOL1	Q3E793	4	4	19.09	19.09	19.09	2
MRH1	Q12117	4	4	9.687	9.687	9.687	2	1
YRO2	P38079	0	2	4.07	4.07	4.07	1	1
RS26B	P39939	4	4	20.17	20.17	20.17	2	1
RS26A	P39938	0	4	20.17	20.17	20.17	2	1
ILV6	P25605	4	4	8.414	8.414	8.414	2
GLRX2	P17695	4	4	16.08	16.08	16.08	2
RS12	P48589	3.92	4	18.88	18.88	18.88	2	1
RL1B	P0CX44	3.88	4.18	19.35	17.97	11.52	2	1
RL1A	P0CX43	0	4.18	19.35	17.97	11.52	2	1
KPYK1	P00549	3.84	3.94	9.8	6.8	5	2	1
CYPH	P14832	3.8	3.96	20.99	20.99	20.99	3
NCB5R	P38626	3.77	3.85	7.042	7.042	7.042	2
MRX12	P47084	3.54	3.69	7.129	7.129	4.046	2
MPPA	P11914	3.51	3.68	8.714	6.432	6.432	3
RT06	P28778	3.42	3.51	13.74	13.74	13.74	2	1
RTC6	O14464	3.33	3.41	18.28	17.2	17.2	2	1
PDC1	P06169	3.29	3.39	10.12	10.12	4.44	2	1
RLA0	P05317	3.2	3.28	7.051	7.051	7.051	2	1
H3	P61830	3.11	3.35	47.06	36.76	32.35	5	1
SWS2	P53937	3.07	3.15	12.59	12.59	12.59	2	1
NOP56	Q12460	3.05	3.24	6.151	6.151	4.167	2	1
RS31	P05759	3	23.93	63.82	62.5	62.5	29	1
UCRI	P08067	2.94	3.14	13.95	13.95	9.767	2	1
PTH	P38876	2.92	3	15.79	15.79	15.79	2	1
VBA4	Q04602	2.85	2.97	6.771	6.771	6.771	2	1
LYS4	P49367	2.77	2.84	5.483	3.896	3.896	2
RML2	P32611	2.75	2.82	8.906	4.58	4.58	2	1
TGL1	P34163	2.67	2.74	4.38	4.38	4.38	2
NACA	P38879	2.55	2.58	20.69	16.67	16.67	2
RMAR	P02381	2.5	2.54	9.799	9.799	9.799	3
UBC4	P15731	2.47	2.51	35.14	35.14	30.41	2
QCR7	P00128	2.43	2.51	15.75	15.75	15.75	2	1
GGA2	P38817	2.4	2.47	6.667	3.761	3.761	2
FMP25	Q08023	2.37	2.4	7.719	4.117	2.058	1
RS10A	Q08745	2.34	2.6	30.48	30.48	30.48	2	1
RS10B	P46784	0	2.6	30.48	30.48	30.48	2	1
JEM1	P40358	2.33	2.36	6.667	3.411	2.016	1	1
ICP55	P40051	2.24	2.35	7.436	7.436	3.914	2
FMP10	P40098	2.21	2.24	9.426	9.426	4.918	1	1
RT35	P53292	2.2	2.32	16.81	16.81	6.377	2	1
DLD2	P46681	2.2	2.22	8.491	4.34	1.887	1
RM23	Q12487	2.18	2.2	14.11	14.11	6.135	1	1
TIM44	Q01852	2.17	2.18	5.8	3.016	1.624	1
COQ1	P18900	2.16	2.18	9.514	5.074	2.537	1
QCR8	P08525	2.14	2.16	43.62	42.55	12.77	1	1
ETR1	P38071	2.12	2.14	6.842	5.263	2.368	1
RL37A	P49166	2.09	2.81	29.55	28.41	20.45	2	1
HSP7Q	Q05931	2.09	2.11	6.545	4.414	2.892	2
YHP7	P38809	2.09	2.1	5.738	5.738	3.279	1	1
RT19	P53733	2.08	2.09	32.97	21.98	13.19	1	1
PP2C7	P38797	2.07	2.09	10.79	7.872	3.207	1
PANB	P38122	2.05	2.06	7.051	7.051	4.487	1
YPT1	P01123	2.04	2.05	10.68	10.68	5.34	1
SEC4	P07560	0.02	2.04	11.63	11.63	5.116	1
YPT6	Q99260	0	2	10.23	5.116	5.116	1
RS3A1	P33442	2.02	21.98	50.98	44.71	44.71	11	1
GRPE	P38523	2.02	2.02	5.263	4.386	4.386	1
RL22A	P05749	2.02	2.02	23.97	18.18	18.18	2	1
SAS10	Q12136	2.01	2.02	4.754	2.295	2.295	1	1
GEP3	Q08622	2.01	2.01	6.295	1.799	1.799	1	1
RCF2	P53721	2.01	2.01	9.821	4.911	4.911	1	1
LEU1	P06208	2.01	2.01	3.877	2.423	2.423	1
RL31A	P0C2H8	2	20.89	73.45	71.68	71.68	18	1
RL8B	P29453	2	16.83	36.72	31.64	29.3	9	1
RL14A	P36105	2	14.4	52.17	50.72	45.65	9	1
RL21A	Q02753	2	11.22	37.5	36.88	33.75	6	1
RL24A	P04449	2	8	29.68	21.94	21.94	4	1
TIM14	Q07914	2	2	9.524	8.929	8.929	1
JAC1	P53193	2	2	13.59	9.783	9.783	1
PTH2	P34222	2	2	13.94	5.288	5.288	1
RL29	P05747	2	2	13.56	13.56	13.56	1	1
ADH2	P00331	2	2	4.023	2.299	2.299	1	1
ADH1	P00330	0	2	4.023	2.299	2.299	1	1
ADH5	P38113	0	2	2.279	2.279	2.279	1	1
PAR32	Q12515	2	2	2.712	2.712	2.712	1	1
ATPD	Q12165	2	2	15	15	15	1	1
YD157	Q12082	2	2	7.627	7.627	7.627	1
MSC3	Q05812	2	2	1.511	1.511	1.511	1	1
RT10	Q03201	2	2	5.911	5.911	5.911	1	1
ATP25	Q03153	2	2	1.797	1.797	1.797	1	1
GLRX5	Q02784	2	2	10	10	10	1
TOM22	P49334	2	2	8.553	8.553	8.553	1
ERG28	P40030	2	2	8.108	8.108	8.108	1
FMP52	P40008	2	2	6.494	6.494	6.494	1
GCSH	P39726	2	2	9.412	9.412	9.412	1
PHO88	P38264	2	2	7.447	7.447	7.447	1
RM16	P38064	2	2	5.603	5.603	5.603	1	1
COXM1	P36064	2	2	8.108	8.108	8.108	1
ZRT1	P32804	2	2	2.128	2.128	2.128	1
ACPM	P32463	2	2	12.8	12.8	12.8	1
RIM1	P32445	2	2	11.11	11.11	11.11	1	1
METK2	P19358	2	2	3.906	3.906	3.906	1	1
METK1	P10659	0	2	3.927	3.927	3.927	1	1
NHP6B	P11633	2	2	13.13	13.13	13.13	1	1
NHP6A	P11632	2	2	13.98	13.98	13.98	1	1
PLMT	P05375	2	2	4.369	4.369	4.369	1
ATIF	P01097	2	2	9.412	9.412	9.412	1	1
RM51	Q06090	1.91	2.08	15.71	15	7.857	1	1
SET2	P46995	1.9	2.71	3.274	3.138	3.138	2	1
TIM50	Q02776	1.87	2.01	4.412	4.412	2.521	1
RL26A	P05743	1.79	22.38	52.76	51.97	51.97	16	1
RS28A	Q3E7X9	1.74	1.85	13.43	13.43	13.43	1	1
RS28B	P0C0X0	0	1.85	13.43	13.43	13.43	1	1
COQ6	P53318	1.72	1.85	2.714	2.714	2.714	1
TOM71	P38825	1.7	1.82	3.286	1.721	1.721	1	1
YO114	Q12322	1.66	1.77	6.436	6.436	6.436	1	1
ECI1	Q05871	1.64	1.77	10	7.143	3.214	1	1
COQ8	P27697	1.59	1.74	5.988	4.391	2.196	1
RM07	P36519	1.57	1.68	3.425	3.425	3.425	1	1
ATPK	Q06405	1.46	1.64	20.79	20.79	8.911	1	1
RM35	Q06678	1.44	1.63	12.53	12.53	1.907	1	1
BOI2	P39969	1.43	1.55	2.885	0.9615	0.9615	1	1
PIC2	P40035	1.38	1.48	3.333	3.333	3.333	1	1
COX8	P04039	1.38	1.48	12.82	12.82	12.82	1	1
RUVB1	Q03940	1.35	1.46	2.376	2.376	2.376	1	1
RT31	P19955	1.33	1.51	26.02	17.07	17.07	2	1
RRF1	P38771	1.33	1.44	8.261	8.261	8.261	2
ATP14	Q12349	1.26	1.37	11.29	11.29	11.29	1
RRG9	P40156	1.21	1.33	21.03	7.009	7.009	1	1
DIM1	P41819	1.11	1.21	9.748	2.516	2.516	1	1
GAL1	P04385	1.08	1.18	1.705	1.705	1.705	1
RSM18	P40033	1.07	1.18	14.49	14.49	14.49	2	1
TGL4	P36165	1.06	1.17	6.703	2.308	2.308	1
YC16	P37263	1.02	1.12	7.19	7.19	7.19	1	1
FMC1	P40491	1	1.11	11.61	5.161	5.161	1
STDH	P25379	0.94	1.04	4.444	2.222	2.222	1
APP1	P53933	0.9	1	2.044	1.022	1.022	1	1
YKT6	P36015	0.88	0.98	9.5	5.5	5.5	1
RT05	P33759	0.83	0.94	14.01	6.515	2.932	1	1
COX4	P04037	0.8	0.91	24.52	24.52	10.32	1	1
BIOB	P32451	0.75	0.91	8	8	2.133	1
FKS1	P38631	0.74	0.83	2.772	0.8529	0.8529	1
GSF2	Q04697	0.72	0.82	5.211	2.73	2.73	1
AIM34	Q03673	0.69	0.77	4.04	4.04	4.04	1	1
AIM17	P23180	0.69	0.76	2.581	2.581	2.581	1
AP18B	P53309	0.65	0.72	2.289	2.289	2.289	1
CYSD	P06106	0.64	0.72	1.802	1.802	1.802	1
FMP46	P36141	0.64	0.71	9.023	9.023	9.023	1
BMH2	P34730	0.56	0.6	2.93	2.93	2.93	1	1
BMH1	P29311	0	0.6	2.996	2.996	2.996	1	1
ISA2	Q12425	0.52	0.56	5.946	5.946	5.946	1
EFGM	P25039	0.51	0.54	1.708	1.708	1.708	1
PMG1	P00950	0.49	0.54	12.96	8.907	4.453	1	1
MPPB	P10507	0.49	0.53	4.545	2.381	2.381	1
COX9	P07255	0.48	0.52	33.9	13.56	13.56	1	1
NU170	P38181	0.48	0.52	0.7989	0.7989	0.7989	1
ACON2	P39533	0.44	0.48	5.45	1.521	1.521	1
MSS51	P32335	0.44	0.48	5.275	2.064	2.064	1
PUT2	P07275	0.42	0.46	4.348	2.435	2.435	1
ACT	P60010	0.41	0.45	7.733	4.8	4.8	1	1
PET54	P10834	0.41	0.45	4.096	4.096	4.096	1	1
COQ11	Q05892	0.39	0.42	3.971	3.971	3.971	1
IF2B	P09064	0.36	0.4	2.105	2.105	2.105	1	1
SDHF3	Q04401	0.32	0.35	21.8	21.8	9.774	1
DPM1	P14020	0.31	0.35	8.989	8.989	0	0
ARG56	Q01217	0.3	0.34	1.738	1.043	0	0
SPB1	P25582	0.28	0.31	2.497	1.07	0	0	1
ATP11	P32453	0.26	0.29	5.66	3.459	0	0
PT130	P47065	0.25	0.28	4.899	4.899	0	0
HFD1	Q04458	0.24	0.27	1.692	1.692	0	0
ERG26	P53199	0.24	0.27	2.579	2.579	0	0
PAM17	P36147	0.24	0.27	6.599	6.599	0	0
RM37	P36532	0.23	0.26	9.524	9.524	0	0	1
RM19	P53875	0.22	0.26	4.43	4.43	0	0
RL17A	P05740	0.21	15.64	46.2	46.2	45.65	14	1
MFB1	Q04922	0.2	0.23	2.151	2.151	0	0
AIM36	Q03798	0.17	0.19	8.235	8.235	0	0	1
PSG1	P36081	0.16	0.19	5.357	5.357	0	0
NUG1	P40010	0.15	0.24	4.038	3.846	0	0	1
ECM9	Q02202	0.15	0.18	2.387	2.387	0	0
FMP41	P53889	0.15	0.18	3.089	3.089	0	0
ATP10	P18496	0.15	0.17	7.885	7.885	0	0	1
ATP19	P81451	0.15	0.17	10.29	10.29	0	0	1
MCR1	P36060	0.14	0.17	20.53	3.974	0	0
MTR2	P34232	0.13	0.16	15.76	9.239	0	0	1
ORN	P54964	0.11	0.14	3.717	3.717	0	0
IPYR2	P28239	0.09	0.21	5.161	3.226	0	0
CYM1	P32898	0.09	0.11	2.022	1.011	0	0
ATP18	P81450	0.09	0.11	11.86	11.86	0	0	1
RAD26	P40352	0.08	0.1	0.553	0.553	0	0	1
HPR1	P17629	0.08	0.1	2.793	2.793	0	0
MDN1	Q12019	0.07	0.1	0.6925	0.2037	0	0
PRTB	P09232	0.07	0.09	3.465	1.417	0	0
EMP24	P32803	0.07	0.08	6.897	6.897	0	0
YMC2	P38087	0.05	0.07	2.432	2.432	0	0
EXO70	P19658	0.05	0.07	1.124	1.124	1.124	1
PGM2	P37012	0.05	0.06	1.933	1.933	0	0
NHP2	P32495	0.05	0.06	9.615	9.615	0	0	1

## Sheet: HA-Ub IP
Gene	Uniprot ID	Unused	Total	%Cov	%Cov(50)	%Cov(95)	Peptides(95%)	Detected in Ctrl IP
C1TM	P09440	90.14	90.14	56.1	54.15	53.33	48	1
PMA1	P05030	77.27	77.27	47.28	46.08	46.08	57	1
ODO1	P20967	77.11	77.12	46.84	46.45	46.35	44	1
MS116	P15424	73.11	73.11	57.53	49.85	48.95	38	1
ATPA	P07251	71.76	71.76	68.99	66.24	66.24	48	1
MDJ1	P35191	61.83	61.83	57.53	55.58	55.58	37	1
ATPB	P00830	56.34	56.34	74.36	74.36	74.36	61	1
NDH1	P40215	51.42	51.42	52.86	48.21	45	27	1
ABF2	Q02486	50.59	50.61	68.31	68.31	68.31	32	1
ADT2	P18239	50.25	50.28	62.89	62.58	57.55	39	1
RT23	Q01163	49.58	49.6	55.56	55.33	55.33	28	1
ILVB	P07342	49.17	49.18	47.02	41.63	41.63	29	1
SAC1	P32368	48.22	48.22	51.69	47.03	47.03	26
ODO2	P19262	46.15	46.15	61.99	51.19	49.68	52	1
MIC60	P36112	43.77	43.77	53.52	50	49.81	23
HEMH	P16622	43.64	43.64	54.96	54.96	54.96	23	1
ERG1	P32476	42.9	42.9	52.22	52.02	52.02	25
RM35	Q06678	42.62	42.63	69.21	62.67	61.04	22	1
RM02	P12687	42.54	42.55	53.91	52.83	50.4	22	1
CDC48	P25694	41.88	41.89	39.4	36.17	33.29	22
FZO1	P38297	41.17	41.18	35.91	30.88	27.84	20
RL7B	Q12213	40.54	40.54	64.75	64.34	63.93	26	1
RL7A	P05737	0	40.54	64.75	64.34	63.93	26	1
MPCP	P23641	39.67	39.69	81.03	81.03	78.78	24	1
RS3A2	P23248	38.8	38.81	65.49	64.31	64.31	21	1
VDAC1	P04840	38.78	38.78	78.8	78.8	78.8	24	1
RT51	Q02950	38.57	38.6	54.36	54.36	52.33	20	1
FKS1	P38631	38.37	38.55	15.3	12.95	11.51	18
TOM70	P07213	38.12	38.12	33.55	30.96	29.66	19
YME2	P32843	36.59	36.59	32.47	24.71	24.71	19
AIM23	P47015	36.41	36.41	53.37	51.4	51.4	24	1
NU170	P38181	36.32	36.32	20.71	17.18	17.18	25
MDHP	P32419	36.03	36.03	65.01	61.22	61.22	22
THDH	P00927	35.4	35.41	38.02	38.02	36.63	18	1
RM17	P36528	34.94	34.94	63.35	54.45	47.33	17	1
RM01	Q04599	34.56	34.6	68.77	68.42	62.11	20	1
RM03	P36516	34.41	34.53	56.92	49.23	48.97	20	1
RL8A	P17076	34.13	34.15	51.95	49.61	49.61	20	1
RL4A	P10664	34.06	34.16	58.56	58.56	58.29	22	1
ATPG	P38077	33.76	33.84	51.13	51.13	51.13	20	1
RL26B	P53221	33.17	33.21	70.08	65.35	65.35	23	1
GGC1	P38988	33.11	33.12	65.67	61.67	57.33	18	1
MPD1	Q12404	32.73	32.74	59.75	57.55	57.55	17	1
NU157	P40064	32.64	32.65	18.48	16.46	15.82	16
RL3	P14126	32.57	32.6	46.51	45.22	42.64	18	1
YIK8	P40483	32.47	32.48	31.32	30.6	29.45	16
RS4B	P0CX36	32.19	32.22	54.02	49.43	44.44	16	1
RS4A	P0CX35	0	32.22	54.02	49.43	44.44	16	1
NAM9	P27929	31.5	31.53	43.42	39.92	38.07	17	1
RT22	P36056	31.36	31.72	38.85	35.51	30.57	16	1
RL10	P41805	30.99	31	55.2	54.75	49.32	15	1
CBP3	P21560	30.82	30.84	47.16	44.78	40.6	15	1
RT01	P10662	30.79	30.79	52.02	51.71	51.71	16	1
EF1A	P02994	30.72	30.73	50.87	46.94	45.63	20	1
RS6B	P0CX38	30.35	30.35	58.9	53.39	51.27	15	1
RS6A	P0CX37	0	30.35	58.9	53.39	51.27	15	1
RL4P	P51998	30.13	30.13	63.29	59.09	59.09	17	1
QCR2	P07257	30.09	30.12	53.8	53.8	53.8	18	1
BIP	P16474	30.05	30.05	23.02	22.87	22.87	15	1
RT24	Q03976	30	30	59.56	59.25	59.25	18	1
SDHA	Q00711	29.78	29.85	39.22	31.41	30.16	16	1
NU192	P47054	29.52	29.58	11.65	9.566	9.566	15
ACO1	P21147	29.09	29.11	37.25	37.06	32.94	17
GAL2	P13181	29.05	29.06	23	21.95	21.95	17	1
RT28	P21771	28.82	28.84	55.24	47.55	45.1	17	1
AST2	P39945	28.7	28.71	50.47	47.67	43.02	17	1
MDM38	Q08179	28.63	29.86	30.72	29.84	29.84	18	1
RT04	P32902	28.44	28.45	58.38	56.35	56.35	16	1
RS7A	P26786	28.2	28.2	63.68	63.16	63.16	18	1
ATPO	P09457	28	28	64.15	64.15	64.15	15	1
SDHB	P21801	27.59	27.61	45.86	45.49	45.49	17	1
RL13B	P40212	27.57	27.63	62.81	58.79	54.77	21	1
RL13A	Q12690	0	25.15	62.81	58.79	54.77	18	1
RM24	P36525	27.57	27.62	58.14	56.98	56.2	17	1
LSP1	Q12230	27.42	27.44	42.23	41.94	41.94	15	1
RL20B	P0CX24	27.15	27.19	59.3	59.3	55.81	16	1
RL20A	P0CX23	0	27.19	59.3	59.3	55.81	16	1
LIPA	P32875	27.15	27.17	44.44	43	43	15	1
ATP7	P30902	26.9	26.93	68.97	68.97	64.94	15	1
SSB2	P40150	26.82	26.83	31.97	31.97	30.18	14	1
SSB1	P11484	0	26.83	31.97	31.97	30.18	14	1
RL6A	Q02326	26.79	28.27	68.75	65.34	65.34	16	1
CBP6	P07253	26.58	26.62	52.47	52.47	52.47	14	1
HSP60	P19882	26.53	26.55	33.22	30.59	29.02	13
CCE1	Q03702	26.38	26.43	44.19	43.91	42.21	14	1
RS9B	P05755	26.3	26.32	48.21	48.21	48.21	17	1
HSP77	P0CS90	26.01	28.01	28.9	28.59	28.59	14	1
RT07	P47150	26	26	52.23	52.23	52.23	14	1
JEM1	P40358	25.88	25.98	29.92	27.75	22.02	13	1
QCR1	P07256	25.57	25.59	38.29	34.79	34.79	13	1
ODC2	Q99297	25.51	25.52	33.55	33.22	33.22	16	1
RM08	P22353	24.86	24.87	57.56	57.56	53.36	12	1
RM04	P36517	24.59	24.6	47.96	47.34	45.45	12	1
RL31B	P0C2H9	24.52	24.52	72.57	71.68	71.68	24	1
PHB1	P40961	24.01	24.01	67.94	66.2	66.2	22	1
HMDH1	P12683	24	24	15.56	14.14	14.14	12
CP51	P10614	23.89	25.96	30.19	30.19	30.19	13
RM22	P53881	23.72	23.87	51.78	49.19	43.04	14	1
RM20	P22354	23.68	23.68	60	56.92	56.92	13	1
RL35B	P0CX85	23.28	23.33	54.17	54.17	53.33	15	1
RL35A	P0CX84	0	23.33	54.17	54.17	53.33	15	1
RM13	Q02204	23.28	23.3	55.3	54.92	54.92	12	1
RL14B	P38754	23.28	23.3	53.62	52.9	52.17	13	1
RS3	P05750	23.27	23.29	58.33	57.5	57.5	14	1
RL16B	P26785	22.89	22.91	47.47	42.42	42.42	12	1
RTPT	P17558	22.72	22.74	35.85	35.22	32.7	11	1
GEP3	Q08622	22.62	22.68	28.24	28.06	28.06	12	1
ALDH4	P46367	22.47	22.48	33.14	33.14	31.41	12	1
MG101	P32787	22.44	22.48	60.59	60.59	60.59	13	1
GAL10	P04397	22.13	22.16	23.75	22.03	22.03	12
RMAR	P02381	22.13	22.14	42.71	39.45	39.45	13
TOM71	P38825	22.1	22.11	25.04	23.63	23.63	11	1
RT35	P53292	22.06	22.07	40	33.91	33.91	11	1
MCR1	P36060	22.01	22.02	54.3	53.64	53.64	12
MGR1	P25573	22	22.01	38.61	31.65	31.65	11
ODPB	P32473	22	22	34.97	31.42	31.42	11	1
RT25	P40496	21.71	21.79	52.65	52.65	47.73	11	1
NDI1	P32340	21.61	21.66	33.53	28.07	27.88	11	1
RPA49	Q01080	21.47	21.48	34.22	31.08	31.08	11	1
NUC1	P08466	21.25	21.27	54.1	53.8	51.06	11	1
RS31	P05759	21.14	21.2	71.71	63.82	63.82	21	1
MEX67	Q99257	20.97	21.04	26.71	23.21	23.21	11	1
RM09	P31334	20.92	20.96	50.93	47.58	47.58	14	1
RT05	P33759	20.9	20.98	39.41	39.41	36.48	11	1
RT17	Q03246	20.76	20.79	39.24	39.24	39.24	10	1
RL11B	Q3E757	20.28	20.29	62.64	55.75	52.3	15	1
RL11A	P0C0W9	0	20.27	57.47	55.75	52.3	15	1
RM10	P36520	20.23	20.24	34.47	31.99	31.99	11	1
AIM24	P47127	20.13	20.14	44.67	38.32	36.29	13	1
PHB2	P50085	20.09	20.1	38.39	31.29	31.29	14	1
RS17B	P14127	20.03	20.03	58.82	58.09	58.09	17	1
RS17A	P02407	0	20.03	58.82	58.09	58.09	17	1
RL5	P26321	20	20	46.13	45.79	45.79	11	1
SPS19	P32573	20	20	40.07	40.07	36.64	10
GAL7	P08431	20	20	36.07	36.07	36.07	10
RS2	P25443	20	20	41.34	41.34	41.34	13	1
RSM28	Q03430	19.94	20.02	42.66	39.89	39.89	11	1
CBP2	P03874	19.72	19.75	23.81	19.21	19.21	10
RS18B	P0CX56	19.7	19.74	73.97	69.18	69.18	11	1
RS18A	P0CX55	0	19.74	73.97	69.18	69.18	11	1
RM40	P36534	19.57	19.67	39.06	38.72	36.36	12	1
RT16	Q02608	19.52	19.55	62.81	61.98	61.16	10	1
RM16	P38064	19.37	19.91	40.52	39.66	39.66	10	1
OAC1	P32332	19.32	19.36	37.35	34.88	34.88	10
RL17B	P46990	19.31	19.35	53.8	45.65	45.65	17	1
RM41	P32387	19.17	19.32	47.91	41.83	36.12	10	1
RS16B	P0CX52	19.09	19.19	75.52	67.83	67.83	13	1
RS16A	P0CX51	0	19.19	75.52	67.83	67.83	13	1
ATPF	P05626	18.99	19.08	41.39	40.57	40.57	10	1
RT18	P42847	18.89	18.92	50.23	49.77	49.77	11	1
TCD2	P36101	18.76	18.84	32.44	31.77	31.77	10
VPH1	P32563	18.74	18.78	15.6	14.52	13.21	9
RS14B	P39516	18.7	18.74	79.71	66.67	66.67	9	1
RS14A	P06367	0	18.74	75.91	67.15	67.15	9	1
NFS1	P25374	18.51	18.53	33.8	33.8	30.78	9	1
RS22B	Q3E7Y3	18.44	18.46	74.62	74.62	74.62	15	1
RS22A	P0C0W1	0	18.46	74.62	74.62	74.62	15	1
RL12B	P0CX54	18.39	18.45	64.24	63.03	63.03	10	1
RL12A	P0CX53	0	18.45	64.24	63.03	63.03	10	1
IDH2	P28241	18.34	18.36	39.3	36.86	34.42	9	1
YTA12	P40341	18.24	18.31	14.42	12.97	12	9
RM06	P32904	18.23	18.36	54.67	54.67	45.79	11	1
MDHC	P22133	18.19	18.2	28.12	28.12	28.12	10
ACT	P60010	18.13	18.22	41.87	41.87	39.73	9	1
H4	P02309	18.09	18.1	62.14	53.4	53.4	10	1
CHO2	P05374	18.07	18.08	13.69	10.01	10.01	9
COX4	P04037	18.03	18.03	84.52	79.35	79.35	9	1
ADH3	P07246	18.03	18.03	28	25.07	25.07	9	1
RL28	P02406	18.01	18.01	48.99	48.99	48.99	11	1
HXT6	P39003	18	19.89	20.88	19.47	19.47	12	1
ERG5	P54781	18	18	18.4	18.22	18.22	9
MRM1	P25270	18	18	29.37	27.91	27.91	9	1
UCRI	P08067	18	18	40.47	40.47	40.47	10	1
RL19B	P0CX83	18	18	32.28	31.75	31.75	12	1
RL19A	P0CX82	0	18	32.28	31.75	31.75	12	1
RM15	P36523	18	18	33.99	33.99	33.99	9	1
RL2B	P0CX46	17.63	17.69	51.97	51.97	51.97	18	1
RL2A	P0CX45	0	17.69	51.97	51.97	51.97	18	1
RM23	Q12487	17.44	17.61	71.78	71.78	57.06	9	1
YM35	Q03823	17.42	17.51	16.79	12.62	12.62	9
HSP71	P10591	17.41	19.53	25.55	20.09	20.09	10	1
RT09	P38120	17.25	17.35	51.44	47.84	47.84	12	1
MRS1	P07266	17.14	17.23	38.02	28.37	25.62	8	1
DLDH	P09624	17.1	17.19	22.04	21.84	21.84	9	1
ATC2	P38929	17.07	17.11	11.94	11.25	10.14	9	1
GPDM	P32191	17.04	17.08	14.95	14.64	14.64	9
RM11	P36521	16.98	17.06	40.56	40.56	40.56	9	1
RS11B	P0CX48	16.93	17.04	62.82	55.77	50	9	1
RS11A	P0CX47	0	17.04	62.82	55.77	50	9	1
PIL1	P53252	16.68	20	40.71	40.12	40.12	10	1
YRA1	Q12159	16.58	16.6	39.38	38.94	34.51	9	1
RS5	P26783	16.51	16.52	34.67	34.67	30.67	9	1
SGPL	Q05567	16.32	16.34	22.92	22.92	17.32	8
LCF1	P30624	16.27	16.28	19.71	17.43	15.43	8
G3P1	P00360	16.2	16.21	30.42	30.42	30.42	8	1
DOP1	Q03921	16.19	16.27	7.774	6.302	5.654	8
AYR1	P40471	16.09	16.1	37.37	34.34	34.34	8
CLPX	P38323	16.06	16.07	20.38	17.5	17.5	8
RT08	Q03799	16	16	64.52	63.87	63.87	8	1
APP1	P53933	16	16	15.84	15.67	15.67	8	1
RM28	P36527	16	16	54.42	53.74	53.06	10	1
YMC1	P32331	16	16	30.62	29.97	29.97	9	1
RL30	P14120	16	16	66.67	66.67	66.67	10	1
ECI1	Q05871	16	16	32.86	32.5	32.5	8	1
RIM2	P38127	16	16	25.99	23.34	23.34	8
RM25	P23369	16	16	40.76	40.76	40.76	10	1
IF2M	P25038	15.77	15.82	21.01	13.46	12.28	8	1
RL27B	P0C2H7	15.76	15.81	58.09	58.09	53.68	10	1
RL27A	P0C2H6	0	15.81	58.09	58.09	53.68	10	1
RS13	P05756	15.62	15.64	47.02	47.02	47.02	8	1
RT21	P38175	15.46	15.57	43.5	43.5	37.85	10	1
RS8B	P0CX40	15.38	15.49	45	44.5	41.5	9	1
RS8A	P0CX39	0	15.49	45	44.5	41.5	9	1
BBC1	P47068	15.37	15.41	8.643	8.557	7.692	8	1
RLA0	P05317	15.34	15.39	30.77	30.45	30.45	9	1
MCY1	P53206	15.29	15.41	27.74	27.48	25.7	8
MCFS2	P38295	15.25	15.29	23.06	21.06	21.06	8
ODC1	Q03028	15.11	15.15	27.74	25.16	25.16	9	1
HSC82	P15108	15.02	15.52	19.01	14.47	12.77	8
HSP82	P02829	0	15.52	18.9	14.39	12.69	8
DSS1	P39112	15.01	15.06	14.34	10.73	10.73	8	1
IMG1	P25626	14.93	15	41.42	40.24	36.69	8	1
ERG26	P53199	14.42	14.51	26.65	26.36	26.36	8
RT26	P47141	14.19	14.2	31.58	31.58	28.95	10	1
HAS1	Q03532	14.15	14.33	19.8	16.24	15.05	7	1
COX15	P40086	14.15	14.19	17.7	17.49	16.46	9
GSF2	Q04697	14.13	14.13	28.54	19.11	19.11	7
RT10	Q03201	14.08	14.08	48.77	48.77	48.28	8	1
RS19B	P07281	14.07	14.16	47.22	47.22	47.22	8	1
RS19A	P07280	0	14.16	47.22	47.22	47.22	8	1
RS24B	P0CX32	14.05	14.08	47.41	47.41	39.26	7	1
RS24A	P0CX31	0	14.08	47.41	47.41	39.26	7	1
FMP10	P40098	14.03	14.03	32.79	23.77	23.77	8	1
PMT2	P31382	14.02	14.08	14.76	13.04	11.46	7
DED1	P06634	14.01	14.03	16.39	14.74	14.74	7
RS7B	P48164	14	26	63.16	62.11	62.11	13	1
RM51	Q06090	14	14.01	54.29	41.43	41.43	8	1
IMG2	P25642	14	14	39.04	37.67	37.67	8	1
PTH2	P34222	14	14	42.31	42.31	42.31	8
PHS	P38744	13.92	13.92	52.5	52.5	52.5	7	1
COX2	P00410	13.85	13.89	37.45	37.45	37.45	9	1
FSF1	Q12029	13.81	13.86	26.91	24.77	20.18	7
ADH1	P00330	13.8	13.82	23.56	23.56	23.56	7	1
MPS3	P47069	13.78	13.81	18.18	11.58	11.58	7
ILV5	P06168	13.77	13.8	21.01	20.76	20.76	7
SCJ1	P25303	13.71	13.76	27.59	19.63	19.63	7
ATP25	Q03153	13.69	13.77	18.14	16.5	15.03	8	1
PHO91	P27514	13.52	13.57	11.3	9.172	8.277	7	1
PET54	P10834	13.52	13.55	25.26	25.26	25.26	7	1
RL32	P38061	13.35	13.47	47.69	41.54	41.54	9	1
RML2	P32611	13.29	13.36	26.21	23.92	22.39	10	1
COX13	P32799	13.2	13.29	57.36	57.36	57.36	9	1
RM07	P36519	13.19	13.25	37.67	34.59	34.59	7	1
SSH4	P32343	13.05	13.13	15.72	15.72	15.72	7
COX5A	P00424	12.97	13.01	62.75	62.75	62.75	11	1
HFD1	Q04458	12.92	12.97	21.43	16.73	16.73	7
MGR3	Q04472	12.82	12.88	19.96	16.97	14.57	6
NSP1	P14907	12.61	12.64	13.73	12.15	10.21	7
GPT2	P36148	12.54	12.56	14.4	14.27	14.27	7
PTE1	P41903	12.53	12.55	34.1	27.22	25.21	7	1
RL21B	Q12672	12.51	12.55	43.13	38.12	29.37	6	1
RL33A	P05744	12.45	12.51	52.34	45.79	45.79	7	1
MYO3	P36006	12.26	12.33	8.884	8.255	6.368	6	1
TIM50	Q02776	12.22	12.23	17.65	17.65	16.18	6
RL36A	P05745	12.2	12.21	41	41	41	11	1
RL36B	O14455	0	12.21	41	41	41	11	1
RL25	P04456	12.14	12.15	54.23	53.52	45.07	9	1
RS29A	P41057	12.14	12.15	71.43	71.43	71.43	12	1
PT127	P32606	12.04	12.05	16.5	10.63	10.63	6
RL15A	P05748	12.03	12.05	36.27	32.35	32.35	6	1
RN49	P40858	12.03	12.04	44.1	36.02	36.02	9	1
RL16A	P26784	12	22.2	45.73	40.7	40.7	12	1
VAC8	P39968	12	12.02	15.05	14.01	14.01	6
PDK2	P53170	12	12	12.02	11.61	11.61	6
CY1	P07143	12	12	27.83	24.92	24.92	10	1
YHM2	Q04013	12	12	26.11	25.8	25.8	7	1
RT12	P53732	12	12	39.87	39.87	39.87	8	1
RM49	P32388	12	12	49.64	48.91	48.91	8	1
QCR7	P00128	12	12	59.84	59.84	59.84	6	1
RL9B	P51401	12	12	34.03	34.03	34.03	8
RM38	P35996	12	12	42.03	42.03	42.03	6	1
ATP5E	P21306	12	12	91.94	91.94	91.94	6	1
RL18B	P0CX50	11.92	11.96	31.72	31.18	31.18	6	1
RL18A	P0CX49	0	11.96	31.72	31.18	31.18	6	1
MPC3	P53311	11.89	11.96	41.1	40.41	40.41	6
RL23B	P0CX42	11.78	11.87	46.72	46.72	45.99	7	1
RL23A	P0CX41	0	11.87	46.72	46.72	45.99	7	1
MTF2	P10849	11.77	11.84	19.09	19.09	16.36	6	1
RV161	P25343	11.74	11.8	26.79	26.79	26.79	7
YN8B	P53723	11.63	11.78	26.73	26.73	25	9
FBRL	P15646	11.58	11.79	24.77	24.77	24.77	7	1
SLS1	P42900	11.53	11.69	20.06	18.35	10.73	5	1
TIM54	P47045	11.47	11.56	24.69	22.59	20.92	6
RM27	P36526	11.25	11.32	43.84	36.3	36.3	7	1
YCFI	P39109	11.23	11.72	9.901	7.393	5.875	7
MNP1	P53163	11.14	11.21	65.98	65.98	65.98	13	1
LCF2	P39518	10.98	11.2	16.4	12.1	8.871	6
AFG3	P39925	10.95	12.47	12.75	10.12	10.12	7
YN8O	P53736	10.75	10.8	33.98	33.98	24.22	5
MHR1	Q06630	10.67	10.71	33.63	33.63	33.63	6	1
MAS5	P25491	10.6	10.66	20.78	20.54	20.54	6
YO11A	Q92392	10.47	10.51	25.45	23.64	23.41	14
YP14A	Q6Q5H1	0	10.51	25.45	23.64	23.41	14
YG12A	Q12485	0	10.51	25.45	23.64	23.41	14
YG11A	Q12085	0	10.51	25.45	23.64	23.41	14
YD11A	Q03856	0	10.51	25.45	23.64	23.41	14
YM12A	P0CX76	0	10.51	25.45	23.64	23.41	14
YL13A	P0CX75	0	10.51	25.45	23.64	23.41	14
YJ11A	P0CX74	0	10.51	25.45	23.64	23.41	14
YP11A	P0CX73	0	10.51	25.45	23.64	23.41	14
YL12A	P0CX72	0	10.51	25.45	23.64	23.41	14
YE11A	P0CX71	0	10.51	25.45	23.64	23.41	14
YD15A	P0CX70	0	10.51	25.45	23.64	23.41	14
YL14A	P0C2I8	0	10.51	25.45	23.64	23.41	14
YD12B	Q99231	0	8.36	6.724	5.356	5.299	13
YP11B	Q12414	0	8.36	6.724	5.356	5.299	13
YO11B	Q12273	0	8.36	6.724	5.356	5.299	13
YG12B	Q12269	0	8.36	6.724	5.356	5.299	13
YM11B	Q04711	0	8.36	6.724	5.356	5.299	13
YD11B	Q03855	0	8.36	6.724	5.356	5.299	13
YE11B	Q03612	0	8.36	6.724	5.356	5.299	13
YM12B	Q03434	0	8.36	6.724	5.356	5.299	13
YJ11B	P47098	0	8.36	6.724	5.356	5.299	13
YP14B	P0C2J1	0	8.36	6.724	5.356	5.299	13
YP12B	P0C2I9	0	8.36	6.724	5.356	5.299	13
YL13B	P0C2I6	0	8.36	6.724	5.356	5.299	13
YL12B	P0C2I5	0	8.36	6.724	5.356	5.299	13
YD15B	P0C2I3	0	8.36	6.724	5.356	5.299	13
YD14B	P0C2I2	0	8.36	6.724	5.356	5.299	13
YH11B	O13535	0	8.36	6.581	5.243	5.187	13
YD12A	Q12441	0	8.36	23.18	21.36	21.14	13
YG13B	Q12316	0	8.36	5.812	5.356	5.299	13
YG11B	Q12141	0	8.36	5.812	5.356	5.299	13
YL11B	Q12088	0	8.36	5.812	5.356	5.299	13
YD13B	Q07793	0	8.36	6.359	5.86	5.798	13
YM11A	Q04706	0	8.36	23.18	21.36	21.14	13
YM14B	Q04670	0	8.36	5.812	5.356	5.299	13
YE12B	Q03619	0	8.36	5.812	5.356	5.299	13
YJ12B	P47100	0	8.36	5.812	5.356	5.299	13
YJ12A	P47099	0	8.36	23.18	21.36	21.14	13
YM14A	P0CX69	0	8.36	23.18	21.36	21.14	13
YL11A	P0CX68	0	8.36	23.18	21.36	21.14	13
YG13A	P0CX67	0	8.36	23.18	21.36	21.14	13
YE12A	P0CX66	0	8.36	23.18	21.36	21.14	13
YD14A	P0CX65	0	8.36	23.18	21.36	21.14	13
YP12A	P0CX58	0	8.36	23.18	21.36	21.14	13
YA11A	P0CX57	0	8.36	23.18	21.36	21.14	13
YH11A	P0C2I4	0	8.36	21.34	19.67	19.46	13
YD13A	O74302	0	8.36	23.18	21.36	21.14	13
YP13B	P0C2J0	0	7.9	6.72	5.353	5.296	13
YO12B	Q92393	0	7.89	5.812	5.356	5.299	13
YB12A	Q12217	0	7.89	23.18	21.36	21.14	13
YB12B	Q12193	0	7.89	5.809	5.353	5.296	13
YP13A	P0CX60	0	7.89	23.18	21.36	21.14	13
YO12A	P0CX59	0	7.89	23.18	21.36	21.14	13
UBX2	Q04228	10.39	10.45	19.86	15.24	11.3	5
RT31	P19955	10.37	10.39	56.91	56.91	42.28	5	1
RL43B	P0CX26	10.34	10.35	60.87	59.78	52.17	6	1
RL43A	P0CX25	0	10.35	60.87	59.78	52.17	6	1
KMO	P38169	10.27	10.28	21.74	19.57	13.91	5
NCA2	Q12374	10.26	10.32	14.12	12.82	11.53	6
PEP5	P12868	10.21	10.23	10.5	6.608	5.151	5
NCB5R	P38626	10.14	10.36	27.46	27.46	24.65	5
SUV3	P32580	10.14	10.15	10.45	8.684	7.327	5	1
AGC1	Q12482	10.1	10.12	12.75	6.43	6.43	5
RPM2	Q02773	10.07	10.08	7.82	5.574	4.659	5
CYC1	P00044	10.06	10.06	52.29	51.38	51.38	11	1
RL1B	P0CX44	10.03	10.03	26.27	24.88	19.35	6	1
RL1A	P0CX43	0	10.03	26.27	24.88	19.35	6	1
MRH4	P53166	10.02	10.03	18.54	10.87	10.87	5	1
PRX1	P34227	10.02	10.02	26.44	22.61	22.61	5	1
PMG1	P00950	10.02	10.02	25.1	22.27	22.27	5	1
RS15	Q01855	10.01	10.01	57.04	57.04	57.04	10	1
MIC26	P50087	10	10	39.48	34.33	34.33	5
RL38	P49167	10	10	51.28	50	50	5	1
METK1	P10659	10	10	18.32	17.8	17.8	5	1
TECR	Q99190	10	10	14.84	10.65	10.65	5
MPM1	P40364	10	10	34.13	33.73	33.73	5
RS20	P38701	10	10	40.5	39.67	39.67	5	1
SEC4	P07560	10	10	31.63	30.7	30.7	5
RS25A	Q3E792	10	10	34.26	34.26	34.26	5	1
RS25B	P0C0T4	0	10	34.26	34.26	34.26	5	1
YL281	Q05863	10	10	30.32	30.32	30.32	6	1
RCF2	P53721	10	10	18.75	18.75	18.75	5	1
H1	P53551	10	10	18.6	18.6	18.6	5	1
NUP57	P48837	10	10	9.057	9.057	9.057	5
DIM1	P41819	10	10	19.18	19.18	19.18	5	1
MRX8	Q05473	9.92	10	28.03	18.15	18.15	5	1
RSM18	P40033	9.9	9.97	30.43	30.43	30.43	6	1
RL24A	P04449	9.83	9.92	22.58	22.58	22.58	6	1
ZRT1	P32804	9.78	9.87	14.36	12.23	12.23	5
RSSA2	P46654	9.77	9.85	29.76	29.76	29.76	5	1
RSSA1	P32905	0	9.85	29.76	29.76	29.76	5	1
ALG9	P53868	9.66	9.72	9.369	9.369	9.369	5
RL6B	P05739	9.6	27.39	68.75	64.77	64.77	14	1
H2A2	P04912	9.59	9.71	35.61	35.61	34.85	6	1
H2A1	P04911	0	9.71	35.61	35.61	34.85	6	1
ISD11	Q6Q560	9.58	9.65	69.15	50	50	6	1
BMH1	P29311	9.39	9.46	24.34	24.34	24.34	5	1
COQ8	P27697	9.37	10.22	14.77	13.17	11.78	6
RT02	P10663	9.21	9.3	57.39	38.26	38.26	5
PIC2	P40035	9.19	9.27	20.33	17.33	17.33	5	1
RS29B	P41058	9.13	11.55	71.43	71.43	71.43	13	1
KPYK1	P00549	9.12	9.22	17.2	11.6	11.6	5	1
MDL1	P33310	9.12	9.21	8.633	8.633	8.633	5
TCB1	Q12466	9.11	9.59	8.853	7.926	6.408	6
FMP25	Q08023	8.87	8.94	9.949	9.777	9.777	5
QCR8	P08525	8.83	8.99	57.45	56.38	56.38	5	1
SWS2	P53937	8.77	8.86	41.96	41.96	36.36	6	1
MIC12	P38341	8.72	8.88	56.6	33.96	33.96	5
TIM21	P53220	8.71	8.87	25.1	21.34	21.34	5
TMA16	Q08687	8.69	8.85	35.96	32.02	32.02	5	1
AIM25	P47140	8.66	8.75	24.77	24.77	13.15	5
PGK	P00560	8.52	8.56	16.35	16.11	14.18	5	1
PGA3	Q12746	8.49	8.52	21.15	21.15	17.63	4
H2B1	P02293	8.47	8.5	45.8	31.3	25.95	7	1
H2B2	P02294	0	8.5	31.3	31.3	25.95	7	1
ACOX	P13711	8.39	8.81	9.759	8.422	6.283	5
RBG1	P39729	8.35	8.39	16.53	16.53	11.65	4	1
NU188	P52593	8.34	8.37	3.384	2.9	2.417	4
FAR8	Q05040	8.28	8.31	15.68	13.96	10.13	4
MTG1	Q03151	8.25	8.27	20.16	13.62	11.17	4	1
ALG2	P43636	8.16	8.88	13.72	13.72	13.72	5
SLA1	P32790	8.13	8.14	5.305	4.662	3.859	4	1
YBT1	P32386	8.09	8.1	6.321	3.612	3.01	4
TRP	P00931	8.09	8.1	13.86	8.769	8.769	4
NIC96	P34077	8.06	8.22	11.32	6.794	6.794	6
DBP2	P24783	8.04	12.07	18.32	10.44	10.44	6	1
GEM1	P39722	8.04	8.04	10.57	8.459	8.459	4
SAR1	P20606	8.03	8.03	36.32	25.26	25.26	4
AEP2	P22136	8.02	8.03	12.07	8.966	8.966	4
UFD1	P53044	8.01	8.02	14.13	11.08	11.08	4
DPM1	P14020	8.01	8.01	32.96	25.84	25.84	4
PMT4	P46971	8.01	8.01	8.399	7.218	5.774	4
G3P3	P00359	8	16	24.7	24.7	24.7	8	1
COX5B	P00425	8	10	37.75	36.42	36.42	5
ENO2	P00925	8	8.02	14.65	13.04	13.04	4
ENO1	P00924	0	8.02	14.65	13.04	13.04	4
RRG9	P40156	8	8	21.96	21.96	21.96	4	1
NUG1	P40010	8	8	9.423	9.231	7.115	4	1
PHO88	P38264	8	8	29.79	29.26	29.26	4
ODP2	P12695	8	8	11.2	9.544	9.544	4	1
RM34	Q04598	8	8	18.1	18.1	18.1	5	1
RT27	P53305	8	8	40.91	40.91	40.91	6	1
PHO86	P46956	8	8	16.72	16.72	16.72	4
PSD1	P39006	8	8	11	11	11	4
RM39	P36533	8	8	40	40	40	4	1
YPT7	P32939	8	8	21.15	21.15	21.15	4
PTH	P38876	7.96	8	27.89	27.37	27.37	4	1
STE24	P47154	7.87	7.94	16.11	10.38	10.38	4
TOM20	P35180	7.77	7.85	27.87	27.87	27.87	4
PSG1	P36081	7.7	7.77	9.439	9.439	9.439	4
MDM12	Q92328	7.52	7.59	12.92	12.92	12.92	4
PT122	P10355	7.47	7.54	20.08	20.08	20.08	4
ILV3	P39522	7.32	7.38	17.26	14.87	14.87	5	1
ARF1	P11076	7.27	7.36	35.91	28.18	24.31	4
MRX9	Q07349	7.26	7.4	21.67	15	9.524	4
COX6	P00427	6.88	6.92	34.46	34.46	34.46	5
YLH47	Q06493	6.84	6.88	15.2	10.79	10.79	4
FIS1	P40515	6.78	6.83	36.77	36.77	30.32	4
ORT1	Q12375	6.71	6.75	19.86	17.12	17.12	4
RM32	P25348	6.65	6.66	28.96	28.96	28.96	7	1
CISY1	P00890	6.64	6.66	11.27	11.27	11.27	4
COQ7	P41735	6.54	6.59	22.75	22.75	22.75	4
CCC1	P47818	6.47	6.48	17.7	14.29	11.49	3
CBP1	P07252	6.37	6.45	7.339	7.339	7.339	4
AIM39	Q08223	6.37	6.42	14.68	14.43	11.39	5
RT13	P12686	6.32	6.35	22.71	18.58	12.68	3
DHSD	P37298	6.32	6.33	37.57	37.57	33.7	5	1
NCPR	P16603	6.25	6.29	8.538	8.538	5.21	3
RTN1	Q04947	6.16	6.91	13.9	13.56	13.56	4
RV167	P39743	6.13	6.14	12.24	9.751	9.751	4
AIM36	Q03798	6.11	6.12	20	19.61	13.33	3	1
MCP2	Q06567	6.08	6.19	10.72	8.963	7.03	3	1
APE3	P37302	6.07	6.08	9.125	9.125	5.773	3
YKT6	P36015	6.07	6.07	22.5	22.5	18.5	3
RM33	P20084	6.07	6.07	53.49	53.49	41.86	3	1
RM36	P36531	6.06	6.07	27.68	27.68	27.68	5	1
VBA4	Q04602	6.05	6.05	10.42	10.42	8.203	3	1
COQ6	P53318	6.04	6.04	16.91	13.36	7.933	3
ERG4	P25340	6.04	6.04	8.879	6.342	6.342	3
VPS1	P21576	6.03	6.04	9.517	4.972	4.972	3
SAM37	P50110	6.03	6.03	14.37	11.62	11.62	3
SAM35	P14693	6.03	6.03	15.5	11.85	11.85	3
YHP7	P38809	6.02	6.03	12.57	6.011	6.011	3	1
SPC29	P33419	6.02	6.02	18.97	15.42	15.42	3
OXA1	P39952	6.01	6.01	14.93	11.94	11.94	3
MSS2	P40990	6.01	6.01	8.832	6.838	6.838	3
PDK1	P40530	6.01	6.01	13.96	10.41	10.41	3
RL8B	P29453	6	32.13	51.56	49.22	49.22	20	1
RS10B	P46784	6	6.01	44.76	36.19	36.19	3	1
RS10A	Q08745	0	6	37.14	36.19	36.19	3	1
RTC6	O14464	6	6.01	25.81	17.2	17.2	3	1
RMD1	Q03441	6	6.01	9.07	6.977	6.977	3
COX9	P07255	6	6	37.29	33.9	33.9	3	1
THO1	P40040	6	6	19.72	19.27	19.27	4	1
TCD1	P38756	6	6	9.324	9.324	9.324	3
TOM40	P23644	6	6	16.54	14.21	14.21	3
ZRC1	P20107	6	6	14.71	14.48	14.48	3
MIC10	Q96VH5	6	6	34.02	34.02	34.02	4	1
ATPN	Q12233	6	6	34.78	34.78	34.78	3	1
ATPK	Q06405	6	6	20.79	20.79	20.79	3	1
HMO1	Q03973	6	6	12.2	12.2	12.2	3	1
NSG2	P53898	6	6	13.38	13.38	13.38	3
RT19	P53733	6	6	40.66	40.66	40.66	3	1
GEP7	P53171	6	6	11.5	11.5	11.5	3
TOM22	P49334	6	6	24.34	24.34	24.34	3
RS12	P48589	6	6	26.57	26.57	26.57	3	1
ERJ5	P43613	6	6	12.2	12.2	12.2	3
LOC1	P43586	6	6	18.14	18.14	18.14	3	1
ACON	P19414	6	6	5.141	5.141	5.141	3
ATP10	P18496	6	6	13.26	13.26	13.26	3	1
GLRX2	P17695	6	6	20.98	20.98	20.98	3
RM31	P14063	6	6	23.66	23.66	23.66	3	1
RL22A	P05749	6	6	47.11	47.11	47.11	5	1
PLMT	P05375	6	6	17.96	17.96	17.96	3
TIM23	P32897	5.95	6.04	44.14	43.69	39.64	4
MRX1	P40050	5.92	6.06	14.1	7.558	4.942	3
YHS7	P38833	5.9	5.97	20.58	13.99	13.99	3	1
VATB	P16140	5.78	6.77	18.18	16.25	14.12	5
MKAR	P38286	5.74	5.85	16.14	13.26	13.26	4
RCF1	Q03713	5.74	5.82	28.93	28.93	28.93	3
OMS1	Q06668	5.72	5.8	7.006	7.006	7.006	3
SEC11	P15367	5.65	5.75	33.53	33.53	23.95	3
RSP5	P39940	5.62	5.7	6.799	4.326	4.326	3
RMD8	P43620	5.61	5.76	8.157	8.006	8.006	4
YNM2	P53921	5.42	5.49	13.91	13.91	13.91	3	1
PNT1	P38969	5.41	5.51	16.08	8.038	6.619	3
RL37B	P51402	5.36	5.48	29.55	21.59	21.59	3	1
RS3A1	P33442	5.28	34.43	64.71	63.53	63.53	19	1
IRC19	Q07843	5.26	5.36	14.78	12.17	12.17	3
YB255	Q3E776	5.23	5.32	26.67	26.67	26.67	3
LYS1	P38998	5.17	5.27	11.53	11.53	11.53	4
OMA1	P36163	5.11	5.27	12.46	9.855	9.855	3
FKS2	P40989	5.09	29.04	12.45	9.235	8.338	14
AATC	P23542	5.06	5.19	14.35	12.44	10.29	3
VPS34	P22543	5.02	5.1	5.371	4.343	4.343	3
SEC62	P21825	5.01	5.19	16.06	16.06	16.06	3
RL39	P04650	4.97	5.05	21.57	21.57	21.57	6	1
H3	P61830	4.94	5.06	31.62	24.26	24.26	5	1
PDC1	P06169	4.83	4.91	7.993	7.993	7.993	3	1
COQ11	Q05892	4.82	4.91	20.22	15.16	15.16	3
SEC63	P14906	4.81	4.9	7.692	6.033	6.033	3
MMM1	P41800	4.68	4.76	12.44	9.39	9.39	3
UGO1	Q03327	4.67	4.78	13.35	8.566	6.972	3
YD089	P38966	4.64	4.85	5.869	5.869	4.143	3
SEC72	P39742	4.63	5.04	20.21	20.21	16.06	3
GVP36	P40531	4.6	4.64	9.202	9.202	9.202	3
PDAT	P40345	4.56	4.6	6.657	5.144	5.144	3
ERG3	P32353	4.49	4.53	10.41	8.219	8.219	3
HEH2	Q03281	4.46	4.49	7.692	5.581	5.581	3	1
VTI1	Q04338	4.44	4.55	18.43	18.43	18.43	3
ALG5	P40350	4.39	4.44	10.48	8.084	5.389	2
ITR1	P30605	4.39	4.42	6.336	6.336	4.623	2
HMDH2	P12684	4.37	10.59	8.421	6.986	6.029	5
SCS7	Q03529	4.32	4.43	11.2	10.94	10.94	3
DLD1	P32891	4.32	4.35	10.22	7.666	4.6	2
YNV7	P40152	4.28	4.3	11.66	11.04	8.896	2	1
RS23B	P0CX30	4.21	4.23	13.1	13.1	12.41	4	1
RS23A	P0CX29	0	4.23	13.1	13.1	12.41	4	1
SNQ2	P32568	4.2	4.22	2.532	1.999	1.332	2
PDR18	P53756	0	4.01	2.776	1.5	1.5	2
MCD4	P36051	4.19	4.82	4.679	3.7	3.7	3
PSS	P08456	4.18	4.2	12.32	12.32	7.971	4
H2AZ	Q12692	4.13	6.17	29.85	29.85	29.85	4	1
PUP1	P40508	4.13	4.24	21.88	19.06	10.63	3
IF2B	P09064	4.12	4.31	13.33	8.772	6.667	2	1
PYR1	P07259	4.12	4.15	2.439	1.626	1.129	2
RL34A	P87262	4.12	4.13	26.45	26.45	20.66	2	1
RL34B	P40525	0	4.13	26.45	26.45	20.66	2	1
COQ9	Q05779	4.08	4.09	20.77	9.231	9.231	2
GPD1	Q00055	4.07	4.18	7.673	7.673	4.604	2
SPB1	P25582	4.07	4.16	4.994	4.994	2.497	2	1
COA1	P40452	4.07	4.08	21.83	19.29	14.72	2
YPT32	P51996	4.05	6	14.41	14.41	14.41	3
YPT31	P38555	0	6	14.35	14.35	14.35	3
EF3A	P16521	4.05	4.14	3.831	3.831	2.874	2
PPB	P11491	4.05	4.06	7.067	7.067	4.947	2
NOP56	Q12460	4.04	4.05	8.73	3.77	3.77	2	1
YRO2	P38079	4.04	4.05	9.884	9.593	9.593	3	1
CCPR	P00431	4.04	4.05	11.08	6.371	6.371	2
RUVB1	Q03940	4.03	4.06	8.639	4.752	4.752	2	1
PET8	P38921	4.03	4.03	15.49	6.69	6.69	2
MDV1	P47025	4.02	4.03	8.683	5.882	4.342	2
MIC19	P43594	4.02	4.03	20.59	12.35	12.35	2
OSTB	P33767	4.02	4.03	8.14	5.581	5.581	2
GLYM	P37292	4.02	4.02	6.122	4.694	4.694	2	1
SPC2	Q04969	4.01	4.04	22.47	13.48	13.48	2
XDJ1	P39102	4.01	4.02	11.55	6.536	6.536	2
RT06	P28778	4.01	4.01	20.61	13.74	13.74	3	1
CYSD	P06106	4.01	4.01	6.757	6.757	4.279	2
GAL1	P04385	4.01	4.01	6.818	4.356	4.356	2
RL14A	P36105	4	23.3	53.62	52.9	52.17	13	1
RL40B	P0CH09	4	19.22	70.31	68.75	63.28	20	1
RL40A	P0CH08	0	19.22	70.31	68.75	63.28	20	1
VTC4	P47075	4	4.05	4.022	4.022	2.497	2
TMA46	Q12000	4	4.04	10.14	6.957	6.957	2	1
VATA	P17255	4	4.02	3.268	2.521	2.521	2
SHE10	P53075	4	4.01	5.199	3.466	3.466	2
RS30B	P0CX34	4	4	26.98	26.98	19.05	6	1
RS30A	P0CX33	0	4	26.98	26.98	19.05	6	1
MDJ2	P42834	4	4	28.77	19.86	12.33	2
YBC8	P38202	4	4	23.58	23.58	23.58	2	1
NHP2	P32495	4	4	9.615	9.615	9.615	2	1
VA0D	P32366	4	4	11.01	8.406	8.406	3
VCX1	Q99385	4	4	7.786	7.786	7.786	2
RS28A	Q3E7X9	4	4	31.34	31.34	31.34	2	1
RS28B	P0C0X0	0	4	31.34	31.34	31.34	2	1
MMT2	Q08970	4	4	4.545	4.545	4.545	2
MSC3	Q05812	4	4	3.297	3.297	3.297	2	1
GPI17	Q04080	4	4	4.12	4.12	4.12	2
YM8V	Q03559	4	4	17.77	17.77	17.77	2
INA17	Q02888	4	4	17.58	17.58	17.58	2
RHO3	Q00245	4	4	10.82	10.82	10.82	2
ATP23	P53722	4	4	13.22	13.22	13.22	2
ERV29	P53337	4	4	7.742	7.742	7.742	2
MUP1	P50276	4	4	3.136	3.136	3.136	2
COX16	P47081	4	4	20.34	20.34	20.34	2
TIM16	P42949	4	4	16.78	16.78	16.78	2
LCB2	P40970	4	4	3.922	3.922	3.922	2
SNL1	P40548	4	4	16.35	16.35	16.35	2
MAM33	P40513	4	4	9.774	9.774	9.774	2	1
AVT7	P40501	4	4	5.714	5.714	5.714	2
FTR1	P40088	4	4	4.208	4.208	4.208	2
RS26B	P39939	4	4	20.17	20.17	20.17	2	1
RS26A	P39938	0	4	20.17	20.17	20.17	2	1
MNN9	P39107	4	4	5.316	5.316	5.316	2
MSC7	P38694	4	4	3.882	3.882	3.882	2
SSH1	P38353	4	4	4.49	4.49	4.49	2
NAT2	P37293	4	4	10.07	10.07	10.07	2
MNR2	P35724	4	4	3.199	3.199	3.199	2	1
YKK0	P34248	4	4	3.918	3.918	3.918	2
YBF9	P34224	4	4	14.51	14.51	14.51	2
UBC6	P33296	4	4	13.6	13.6	13.6	2
EMP24	P32803	4	4	12.81	12.81	12.81	2
COT1	P32798	4	4	7.745	7.745	7.745	2
YHH7	P32792	4	4	7.013	7.013	7.013	2
FDFT	P29704	4	4	5.631	5.631	5.631	2
SYNM	P25345	4	4	4.675	4.675	4.675	2
ERG6	P25087	4	4	7.833	7.833	7.833	2
CDC42	P19073	4	4	14.14	14.14	14.14	2
GBB	P18851	4	4	4.728	4.728	4.728	2
HSP26	P15992	4	4	15.89	15.89	15.89	2
IF4A	P10081	4	4	5.316	5.316	5.316	2
HIS7	P06633	4	4	15	15	15	2
PIS	P06197	4	4	13.18	13.18	13.18	2
SPC3	Q12133	3.9	4.02	16.3	9.239	9.239	2
SMT3	Q12306	3.89	4.01	24.75	17.82	17.82	2	1
CBP4	P37267	3.89	4	15.65	15.65	15.65	2
PXP1	P39994	3.81	3.98	8.393	4.643	4.643	2
GUP1	P53154	3.72	3.89	5.179	5	5	2
PEX14	P53112	3.65	3.9	18.18	13.2	7.918	2
LST8	P41318	3.6	3.82	8.911	8.911	8.911	2
SCO2	P38072	3.6	3.74	5.98	5.98	5.98	2
ATP18	P81450	3.56	3.73	25.42	25.42	13.56	2	1
POM34	Q12445	3.54	3.68	11.37	11.37	11.37	2
ATP19	P81451	3.49	3.64	11.76	11.76	11.76	2	1
MBI3	Q9ZZW7	3.47	3.6	3.288	3.288	3.288	2
MBI4	P03879	0	3.6	2.665	2.665	2.665	2
MBI2	P03873	0	3.6	4.019	4.019	4.019	2
CYB	P00163	0	3.6	4.416	4.416	4.416	2
YD381	Q3E6R5	3.36	3.6	43.86	43.86	38.6	3
LCL2	Q08045	3.32	3.45	25.95	25.95	16.03	2
ERV46	P39727	3.29	3.65	11.08	8.675	5.783	2
SYLM	P11325	3.21	3.58	3.02	3.02	3.02	3
TGL1	P34163	3.16	3.41	6.204	4.38	4.38	2
SAM50	P53969	3.09	3.21	3.306	3.306	3.306	2
SEG1	Q04279	3.08	3.19	2.396	2.396	2.396	2	1
LCF4	P47912	3.07	3.2	6.484	3.314	3.314	2
LCF3	P39002	0.01	2.04	4.467	1.585	1.585	1
ALY2	P47029	3.03	3.34	5.258	3.633	2.772	2
MIC27	P50945	2.97	3.13	18.8	18.8	7.265	2
UBCX	P29340	2.97	3.09	24.59	14.75	14.75	2
SEC13	Q04491	2.84	2.95	7.744	7.744	7.744	2
YMC2	P38087	2.79	2.9	6.383	6.383	6.383	2
KC13	P39962	2.75	2.94	7.252	5.534	5.534	2
ATC6	P39986	2.72	2.85	2.798	2.798	2.058	2
SC61A	P32915	2.71	2.81	3.958	3.958	3.958	2
YBU6	P38256	2.69	2.79	10.87	10.87	10.87	2
NUP49	Q02199	2.64	2.72	7.203	4.025	4.025	2
MTR2	P34232	2.62	2.64	28.8	22.28	22.28	2	1
ATPJ	P81449	2.58	2.6	18.75	18.75	18.75	2
TRM1	P15565	2.56	2.78	6.14	2.807	2.807	2
ERG27	Q12452	2.54	2.57	7.493	5.476	5.476	2
UBX1	P34223	2.53	2.73	6.619	6.619	6.619	2
RL26A	P05743	2.49	32.26	70.08	65.35	65.35	22	1
YPP1	P46951	2.47	2.49	2.815	2.815	2.815	2
SUR2	P38992	2.37	2.4	8.596	6.59	2.865	1
COX7	P10174	2.37	2.39	20	20	20	2	1
QCR10	P37299	2.36	2.39	35.06	35.06	25.97	1
ADT1	P04710	2.35	11.81	16.83	16.83	14.24	9
VPS15	P22219	2.35	2.38	2.407	1.582	1.582	2
LOA1	Q06508	2.35	2.37	6.667	6.667	6.667	2
MSMO	P53045	2.34	2.36	7.12	7.12	7.12	2
PLSC	P33333	2.32	2.34	8.251	8.251	8.251	2
SLM4	P38247	2.28	2.3	13.58	13.58	8.025	1
RL44B	P0CX28	2.27	2.3	32.08	32.08	21.7	5	1
RL44A	P0CX27	0	2.3	32.08	32.08	21.7	5	1
DFM1	Q12743	2.26	2.28	8.211	8.211	5.279	1
AEP1	P32493	2.23	2.26	9.266	4.247	2.703	1
TCO89	Q08921	2.2	2.22	4.881	3.004	1.377	1
SEC18	P18759	2.17	2.18	4.222	4.222	1.187	1
RL21A	Q02753	2.15	10.9	43.13	38.12	28.75	5	1
FMT	P32785	2.15	2.17	7.232	7.232	3.491	1
YPK9	Q12697	2.14	2.16	1.97	1.97	1.359	1
CUE1	P38428	2.12	2.63	14.29	13.79	13.79	2
RPOM	P13433	2.12	2.13	3.849	1.406	0.7402	1
ELO1	P39540	2.11	2.12	5.484	5.484	2.581	1
YD157	Q12082	2.09	2.45	16.1	15.25	15.25	2
RM19	P53875	2.09	2.1	17.72	17.72	6.962	1
CYPH	P14832	2.07	2.08	11.73	11.73	4.938	1
PPID	P53691	0	0.4	4.582	2.156	2.156	1
AIM9	P40053	2.06	2.12	5.423	5.423	1.595	1
RL37A	P49166	2.05	3.43	37.5	28.41	20.45	2	1
COQ4	O13525	2.05	2.05	14.63	7.761	7.761	2
ECM18	Q04623	2.04	2.05	9.272	2.87	2.87	1	1
KOG1	P38873	2.04	2.04	2.248	1.606	0.8349	1
YOR1	P53049	2.04	2.04	1.49	1.49	0.8125	1
SNU13	P39990	2.04	2.04	25.4	25.4	17.46	1	1
SET2	P46995	2.03	4	3.138	3.138	3.138	2	1
QDR2	P40474	2.03	2.04	4.428	4.428	1.845	1
PIN3	Q06449	2.02	2.03	16.74	6.977	6.977	1
HS104	P31539	2.02	2.03	3.194	1.101	1.101	1
STT3	P39007	2.02	2.02	4.596	1.114	1.114	1
MBA1	P38300	2.02	2.02	14.39	5.396	5.396	1
SEC12	P11655	2.02	2.02	9.766	6.157	3.397	1
RL4B	P49626	2.01	32.11	58.56	58.56	58.29	21	1
ACS2	P52910	2.01	2.02	4.539	1.318	1.318	1
COX8	P04039	2.01	2.02	17.95	17.95	17.95	2	1
SHY1	P53266	2.01	2.01	10.28	6.17	6.17	2
MNN11	P46985	2.01	2.01	8.294	2.844	2.844	2
ERG2	P32352	2.01	2.01	19.37	13.96	6.306	1
COQ1	P18900	2.01	2.01	6.977	2.537	2.537	1
ODPA	P16387	2.01	2.01	10.95	2.619	2.619	1
ATN5	Q12691	2.01	2.01	2.566	1.008	1.008	1
ATN2	Q01896	0	2.01	2.566	1.008	1.008	1
ATN1	P13587	0	2.01	2.566	1.008	1.008	1
YM59	Q03648	2.01	2.01	8.534	5.033	5.033	1
TMEDA	P54837	2.01	2.01	7.109	2.844	2.844	1
INN1	P53901	2.01	2.01	5.134	1.956	1.956	1
YNS1	P53878	2.01	2.01	5.16	2.948	2.948	1
SPG1	P50088	2.01	2.01	13.68	13.68	13.68	1
EF2	P32324	2.01	2.01	2.257	1.069	1.069	1
GLNA	P32288	2.01	2.01	6.757	4.324	4.324	1
MRS3	P10566	2.01	2.01	8.599	4.777	4.777	1
RS9A	O13516	2	26.32	48.73	48.73	48.73	17	1
RL31A	P0C2H8	2	24.52	72.57	71.68	71.68	24	1
RL17A	P05740	2	19.35	48.37	45.65	45.65	17	1
HXT7	P39004	2	17.84	20.88	19.3	19.3	11	1
G3P2	P00358	2	14	24.7	24.7	24.7	7	1
RL9A	P05738	2	12	34.03	34.03	34.03	8	1
METK2	P19358	2	8	11.72	11.2	11.2	4	1
RL24B	P24000	2	7.79	22.58	22.58	22.58	5	1
YPT6	Q99260	2	4	17.67	10.23	10.23	2
AST1	P35183	2	4	6.527	5.128	5.128	2
MRH1	Q12117	2	4	9.687	9.687	9.687	3	1
DBP3	P20447	2	4	4.015	4.015	4.015	2	1
YPT1	P01123	2	4	10.68	10.68	10.68	2
PXP2	P47148	2	2.02	7.42	4.24	4.24	1
FMP33	P46998	2	2.02	15.56	6.667	6.667	1
GLY1	P37303	2	2.02	5.943	4.134	4.134	1
ATC5	P32660	2	2.01	1.782	0.6365	0.6365	1
ATC4	Q12675	0	2	1.365	0.6203	0.6203	1
NHP6A	P11632	2	2.01	29.03	13.98	13.98	1	1
GLYC	P37291	2	2.01	3.838	2.345	2.345	1
SIS1	P25294	2	2.01	5.682	3.409	3.409	1
KAPR	P07278	2	2.01	4.567	2.404	2.404	1
CDC31	P06704	2	2.01	13.04	7.453	7.453	1
COXM1	P36064	2	2	19.82	8.108	8.108	1
COX26	Q2V2P9	2	2	18.18	16.67	16.67	1	1
PEX11	Q12462	2	2	4.661	4.237	4.237	1
GET3	Q12154	2	2	6.78	4.52	4.52	1
TIM18	Q08749	2	2	5.208	4.688	4.688	1
CSC1	Q06538	2	2	2.302	1.279	1.279	1
COX20	Q04935	2	2	6.341	5.854	5.854	1
MGR2	Q02889	2	2	21.24	21.24	15.04	1
AP18B	P53309	2	2	3.697	2.289	2.289	1
ALAM	P52893	2	2	2.196	2.027	2.027	1
EMC2	P47133	2	2	6.507	3.425	3.425	1
RSC8	P43609	2	2	4.129	2.154	2.154	1
AIM19	P40502	2	2	16.56	9.554	9.554	1
VDAC2	P40478	2	2	4.626	4.27	4.27	1
ATM1	P40416	2	2	4.058	4.058	3.043	1
LAG1	P38703	2	2	5.353	2.92	2.92	1
YB8B	P38355	2	2	3.747	2.108	2.108	1
PAM17	P36147	2	2	15.74	9.645	9.645	1
RIM1	P32445	2	2	17.78	11.11	11.11	1	1
CWH43	P25618	2	2	1.784	1.259	1.259	1
ELO2	P25358	2	2	4.611	2.882	2.882	1
VPS33	P20795	2	2	3.329	1.881	1.881	1
FUN14	P18411	2	2	10.1	9.596	9.596	1
RLA4	P02400	2	2	11.82	10.91	10.91	1
YO020	Q3E824	2	2	12.22	12.22	12.22	1
IF6	Q12522	2	2	6.939	6.939	6.939	1
PAR32	Q12515	2	2	2.712	2.712	2.712	1	1
TIM22	Q12328	2	2	5.314	5.314	5.314	1
YO114	Q12322	2	2	6.436	6.436	6.436	1	1
ERV2	Q12284	2	2	6.633	6.633	6.633	1
YP011	Q12251	2	2	3.988	3.988	3.988	1
LCB4	Q12246	2	2	1.923	1.923	1.923	1
ATPD	Q12165	2	2	15	15	15	1	1
YPQ1	Q12010	2	2	3.247	3.247	3.247	1
PGC1	Q08959	2	2	3.427	3.427	3.427	1
NGL1	Q08213	2	2	3.03	3.03	3.03	1
TIM14	Q07914	2	2	8.929	8.929	8.929	1
CRD1	Q07560	2	2	3.887	3.887	3.887	1
TSR1	Q07381	2	2	1.015	1.015	1.015	1
SYM1	Q06563	2	2	5.076	5.076	5.076	1
ATG33	Q06485	2	2	12.69	12.69	12.69	1
YP114	Q06107	2	2	3.175	3.175	3.175	1
ERP1	Q05359	2	2	4.11	4.11	4.11	1
FMP42	Q04991	2	2	2.183	2.183	2.183	1
PPN1	Q04119	2	2	1.484	1.484	1.484	1	1
AIM34	Q03673	2	2	4.04	4.04	4.04	1	1
EFR3	Q03653	2	2	1.279	1.279	1.279	1	1
UBP16	Q02863	2	2	2.204	2.204	2.204	1
MRX7	P53869	2	2	9.302	9.302	9.302	1
YIF1	P53845	2	2	3.503	3.503	3.503	1
ERV14	P53173	2	2	7.971	7.971	7.971	1
YD183	P48569	2	2	5	5	5	1
PT130	P47065	2	2	3.458	3.458	3.458	1
SMD3	P43321	2	2	8.911	8.911	8.911	1	1
HACD	P40857	2	2	5.069	5.069	5.069	1
ICE2	P40499	2	2	2.444	2.444	2.444	1
GPI7	P40367	2	2	1.205	1.205	1.205	1
ERG28	P40030	2	2	8.108	8.108	8.108	2
GTT3	P39996	2	2	3.264	3.264	3.264	1
CYC2	P38909	2	2	3.005	3.005	3.005	1
AIM46	P38885	2	2	4.516	4.516	4.516	1
VMA22	P38784	2	2	6.077	6.077	6.077	1
GOSR1	P38736	2	2	6.278	6.278	6.278	1
OM14	P38325	2	2	5.97	5.97	5.97	1
SDS24	P38314	2	2	3.036	3.036	3.036	1
YBI6	P38177	2	2	2.361	2.361	2.361	1
MRX3	P38172	2	2	3.333	3.333	3.333	1
GBLP	P38011	2	2	3.762	3.762	3.762	1
RM37	P36532	2	2	9.524	9.524	9.524	1	1
BET3	P36149	2	2	5.699	5.699	5.699	1
RL1D1	P36144	2	2	4.38	4.38	4.38	1	1
CBT1	P36038	2	2	3.69	3.69	3.69	1	1
MAOM	P36013	2	2	2.392	2.392	2.392	1
SC61G	P35179	2	2	12.5	12.5	12.5	1
TSA1	P34760	2	2	5.612	5.612	5.612	1
NPL4	P33755	2	2	2.069	2.069	2.069	1
SDH3	P33421	2	2	5.556	5.556	5.556	1
GSP2	P32836	2	2	4.545	4.545	4.545	1
GSP1	P32835	0	2	4.566	4.566	4.566	1
YME1	P32795	2	2	1.339	1.339	1.339	1
NUD1	P32336	2	2	1.528	1.528	1.528	1
LAC1	P28496	2	2	4.067	4.067	4.067	1
IPYR2	P28239	2	2	3.226	3.226	3.226	1
CBPS	P27614	2	2	2.257	2.257	2.257	1
ILV6	P25605	2	2	3.883	3.883	3.883	1
EMC1	P25574	2	2	1.184	1.184	1.184	1
SRO9	P25567	2	2	2.535	2.535	2.535	1	1
ADP1	P25371	2	2	0.858	0.858	0.858	1
YCP4	P25349	2	2	6.478	6.478	6.478	1
QCR9	P22289	2	2	10.61	10.61	10.61	1
EPT1	P22140	2	2	3.325	3.325	3.325	1
COX11	P19516	2	2	5	5	5	1
CPT1	P17898	2	2	3.308	3.308	3.308	1
NHP6B	P11633	2	2	13.13	13.13	13.13	1	1
PRTB	P09232	2	2	2.047	2.047	2.047	1
GPA1	P08539	2	2	2.331	2.331	2.331	1
FUMH	P08417	2	2	2.049	2.049	2.049	1
RL29	P05747	2	2	13.56	13.56	13.56	1	1
ATIF	P01097	2	2	9.412	9.412	9.412	1	1
COX1	P00401	2	2	3.184	3.184	3.184	1
ALF	P14540	1.85	2	2.786	2.786	2.786	1
UBC4	P15731	1.77	1.96	12.16	12.16	12.16	1
TOR1	P35169	1.76	2.11	1.741	1.336	0.9312	2
NOB1	Q08444	1.74	1.92	2.614	2.614	2.614	1
IF4E	P07260	1.74	1.92	6.573	6.573	6.573	1	1
YVC1	Q12324	1.69	1.96	8.148	5.037	5.037	2
SMF3	Q12078	1.66	1.85	2.748	2.748	2.748	1
GPI12	P23797	1.65	1.97	8.224	8.224	8.224	2
ATP14	Q12349	1.64	1.82	11.29	11.29	11.29	1
QCR6	P00127	1.64	1.82	8.163	8.163	8.163	1
ACAC	Q00955	1.54	1.76	2.866	0.4926	0.4926	1
PGPS1	P25578	1.39	1.7	4.223	4.223	4.223	2
MRS4	P23500	1.39	1.57	6.579	6.579	3.947	1
ORM2	Q06144	1.35	1.52	4.167	4.167	4.167	1
ORM1	P53224	0	1.52	4.054	4.054	4.054	1
GYP8	P43570	1.32	1.55	5.835	5.835	3.421	1
VATF	P39111	1.32	1.51	22.03	7.627	7.627	1
RHO1	P06780	1.29	1.48	5.742	5.263	5.263	1
YGO0	P53120	1.27	1.45	1.969	0.7383	0.7383	1
ARF2	P19146	1.24	4.91	28.18	20.44	16.57	3
GPI16	P38875	1.2	1.38	1.803	1.803	1.803	1
ALG13	P53178	1.17	1.34	6.931	6.931	6.931	1
STR3	P53101	1.16	1.35	6.452	1.29	1.29	1
SC6B2	P52871	1.11	1.28	14.77	14.77	14.77	1
TAM41	P53230	1.05	1.26	9.87	7.273	7.273	2
CCM1	P48237	1.05	1.23	1.273	1.273	1.273	1
OS9	Q99220	1.03	1.2	5.351	5.351	5.351	2
FMP30	Q02883	1	1.17	1.496	1.496	1.496	1
MTG2	P38860	0.99	1.17	2.51	2.51	2.51	1
LCL3	P53153	0.93	1.1	3.285	3.285	3.285	1
PMT6	P42934	0.92	1.1	2.372	1.449	1.449	1
RPN10	P38886	0.91	1.08	4.104	4.104	4.104	1
ERG24	P32462	0.9	1.07	1.598	1.598	1.598	1
MON2	P48563	0.84	1	0.489	0.489	0.489	1
RUVB2	Q12464	0.77	0.92	2.76	2.76	2.76	1	1
MSS51	P32335	0.76	0.91	2.064	2.064	2.064	1
DGAT2	Q08650	0.74	0.9	2.153	2.153	2.153	1
LEU5	P38702	0.67	0.83	7.843	3.361	3.361	1
SPC42	P36094	0.66	0.94	13.5	8.264	6.336	2
NDC1	P32500	0.63	0.78	3.511	1.527	1.527	1
NUP53	Q03790	0.61	0.77	7.158	4.211	2.316	1
SRPR	P32916	0.58	0.61	2.576	2.576	2.576	1
MBF1	O14467	0.51	0.54	9.934	9.934	9.934	1	1
MDM10	P18409	0.51	0.53	2.434	2.434	2.434	1
TCB3	Q03640	0.44	0.46	0.5178	0.5178	0.5178	1
CDC91	P41733	0.42	0.44	2.284	2.284	2.284	1
AROG	P32449	0.39	0.41	2.432	2.432	2.432	1
RHO2	P06781	0.37	2.52	13.54	13.02	13.02	2
TGL3	P40308	0.32	0.34	0.9346	0.9346	0.9346	1
SSY1	Q03770	0	0	0.7042	0.7042	0	0
NACA	P38879	0.32	0.33	7.471	7.471	7.471	1
FAS1	P07149	0.31	0.33	0.9264	0.5851	0.5851	1
COA3	Q3E7B2	0.27	0.29	15.29	8.235	8.235	1
NOP58	Q12499	0.24	0.25	4.501	2.544	0	0	1
CDC6	P09119	0.23	0.25	4.288	2.339	0	0
ESBP6	P53918	0.23	0.25	1.486	1.486	1.486	1
CDC3	P32457	0.23	0.25	1.923	1.923	0	0
CBS2	P14905	0.22	0.24	1.799	1.799	0	0
LIP1	Q03579	0.2	0.21	18	18	0	0
VATE	P22203	0.18	0.19	10.73	4.721	0	0
PPOX	P40012	0.18	0.19	1.484	1.484	0	0
YEH2	Q07950	0.16	0.18	2.602	2.602	0	0
GFD1	Q04839	0.15	0.16	3.723	3.723	0	0
VTC3	Q02725	0.12	0.13	3.234	1.078	0	0
METE	P05694	0.11	0.13	2.477	1.043	0	0
QDR1	P40475	0.11	0.13	1.954	1.954	0	0
RL33B	P41056	0.1	12.27	52.34	45.79	44.86	6	1
ARB1	P40024	0.1	0.11	4.754	2.623	0	0
FMP27	Q06179	0.08	0.58	1.37	0.3425	0.3425	1
LIPB	Q06005	0.08	0.1	3.049	3.049	0	0	1
DRS1	P32892	0.08	0.09	2.394	2.394	0	0
CRC1	Q12289	0.08	0.09	2.752	2.752	0	0
CDS1	P38221	0.07	1.62	3.939	1.969	1.969	1
LEU1	P06208	0.07	0.08	1.454	1.454	0	0
PAH1	P32567	0.06	0.1	1.624	0.8121	0	0
SDHF1	Q3E785	0.06	0.07	45.57	16.46	0	0	1
APN1	P22936	0.06	0.07	3.27	3.27	0	0
YHY2	P38870	0.05	0.22	1.019	1.019	0	0
SNF2	P22082	0.05	0.06	1.762	0.6459	0	0
SAS3	P34218	0.05	0.06	0.8424	0.8424	0	0

## Sheet: Protein composition
Sub-mitochondrial localization code:
0, sub-mitochondrial localization is ambiguous; 1, outer membrane (OM); 2, inner membrane (IM); 3, intermembrane space (IMS); 4, Matrix; -1, non mitochondrial protein.
Sys Name	Standard Name	Uniprot ID	Proteins specifically detected in Ub IP		Sub-mitochondrial localization		Mitochondrial proteins	W Identified Sub-mitochondrial localization	Matrix protein identified by Vogtle et al.	Matrix protein identified by Morgenstern et al.	Matrix proteins identified by either one of the studies
			preSu9-HA-Ub IP	HA-Ub IP	Vogtle et al. (2017)	Morgenstern et al. (2017)
YAL008W	FUN14	P18411		1	1	IMS/IM	1	1
YAL010C	MDM10	P18409		1	1	OM	1	1
YAL023C	PMT2	P31382		1	1	-1	1	1
YAL042W	ERV46	P39727		1	-1	-1
YAL044C	GCV3	P39726	1		4	0	1	1	1		1
YAL048C	GEM1	P39722		1	1	OM	1	1
YBL013W	FMT1	P32785		1	2	Matrix/IM	1	1		1	1
YBL015W	ACH1	P32316	1		4	0	1	1	1		1
YBL052C	SAS3	P34218		1	-1	-1
YBL057C	PTH2	P34222	1	1	1	OM	1	1
YBL058W	SHP1	P34223		1	-1	-1
YBL059W	IAI11	P34224		1	2	IMS/IM	1	1
YBL069W	AST1	P35183		1	-1	-1
YBL079W	NUP170	P38181	1	1	-1	-1
YBL086C		P38177		1	-1	-1
YBL095W	MRX3	P38172		1	2	IMS/IM	1	1
YBL098W	BNA4	P38169		1	1	0	1	1
YBR003W	COQ1	P18900	1	1	2	Matrix/IM	1	1		1	1
YBR018C	GAL7	P08431		1	-1	-1
YBR019C	GAL10	P04397		1	-1	-1
YBR020W	GAL1	P04385	1	1	-1	-1
YBR024W	SCO2	P38072		1	2	IMS/IM	1	1
YBR026C	ETR1	P38071	1		4	0	1	1	1		1
YBR029C	CDS1	P38221		1	2	-1	1	1
YBR072W	HSP26	P15992		1	0	-1	1
YBR077C	SLM4	P38247		1	-1	-1
YBR080C	SEC18	P18759		1	-1	-1
YBR082C	UBC4	P15731	1	1	-1	-1
YBR096W		P38256		1	-1	-1
YBR097W	VPS15	P22219		1	-1	-1
YBR104W	YMC2	P38087	1	1	2	IMS/IM	1	1
YBR106W	SND3	P38264	1	1	1	-1	1	1
YBR127C	VMA2	P16140		1	-1	-1
YBR159W	IFA38	P38286		1	-1	-1
YBR170C	NPL4	P33755		1	-1	0	1
YBR176W	ECM31	P38122	1		4	0	1	1	1		1
YBR177C	EHT1	P38295		1	1	-1	1	1
YBR179C	FZO1	P38297		1	1	OM	1	1
YBR185C	MBA1	P38300		1	2	Matrix/IM	1	1		1	1
YBR192W	RIM2	P38127		1	2	IMS/IM	1	1
YBR214W	SDS24	P38314		1	-1	-1
YBR227C	MCX1	P38323		1	2	Matrix/IM	1	1		1	1
YBR230C	OM14	P38325		1	1	OM	1	1
YBR249C	ARO4	P32449		1	-1	-1
YBR262C	MIC12	P38341		1	2	IMS/IM	1	1
YBR283C	SSH1	P38353		1	-1	-1
YBR286W	APE3	P37302		1	-1	-1
YBR287W		P38355		1	-1	-1
YCL004W	PGS1	P25578		1	2	Matrix/IM	1	1		1	1
YCL009C	ILV6	P25605	1	1	2	Matrix/IM	1	1		1	1
YCL044C	MGR1	P25573		1	2	IMS/IM	1	1
YCL045C	EMC1	P25574		1	-1	-1
YCL064C	CHA1	P25379	1		-1	Matrix/IM	1	1		1	1
YCR004C	YCP4	P25349		1	2	-1	1	1
YCR009C	RVS161	P25343		1	-1	-1
YCR011C	ADP1	P25371		1	-1	-1
YCR017C	CWH43	P25618		1	-1	-1
YCR024C	SLM5	P25345		1	4	Matrix/IM	1	1	1	1	1
YCR034W	ELO2	P25358		1	-1	-1
YCR083W	TRX3	P25372	1		4	0	1	1	1		1
YEL002C	WBP1	P33767		1	1	-1	1	1
YEL013W	VAC8	P39968		1	0	-1	1
YEL017W	GTT3	P39996		1	-1	-1
YEL020C	PXP1	P39994		1	-1	-1
YEL031W	SPF1	P39986		1	1	-1	1	1
YEL046C	GLY1	P37303		1	-1	-1
YEL060C	PRB1	P09232	1	1	-1	-1
YER004W	FMP52	P40008	1		1	Matrix/IM	1	1		1	1
YER014W	HEM14	P40012		1	2	Matrix/IM	1	1		1	1
YER015W	FAA2	P39518		1	-1	-1
YER017C	AFG3	P39925		1	2	Matrix/IM	1	1		1	1
YER026C	CHO1	P08456		1	2	OM	1	1
YER031C	YPT31	P38555		1	1	-1	1	1
YER036C	ARB1	P40024		1	-1	-1
YER044C	ERG28	P40030	1	1	1	-1	1	1
YER069W	ARG5,6	Q01217	1		2	Matrix/IM	1	1		1	1
YER073W	ALD5	P40047	1		4	0	1	1	1		1
YER077C	MRX1	P40050		1	2	Matrix/IM	1	1		1	1
YER078C	ICP55	P40051	1		4	Matrix/IM	1	1	1	1	1
YER080W	AIM9	P40053	1	1	2	0	1	1
YER091C	MET6	P05694		1	0	-1	1
YER100W	UBC6	P33296		1	-1	-1
YER105C	NUP157	P40064		1	-1	-1
YER123W	YCK3	P39962		1	-1	-1
YER125W	RSP5	P39940		1	2	-1	1	1
YER141W	COX15	P40086		1	2	IMS/IM	1	1
YER145C	FTR1	P40088		1	-1	OM	1	1
YER153C	PET122	P10355		1	2	Matrix/IM	1	1		1	1
YER154W	OXA1	P39952		1	2	IMS/IM	1	1
YER166W	DNF1	P32660		1	2	-1	1	1
YER178W	PDA1	P16387	1	1	4	Matrix/IM	1	1	1	1	1
YHL003C	LAG1	P38703		1	-1	-1
YHL021C	AIM17	P23180	1		4	0	1	1	1		1
YHL031C	GOS1	P38736		1	-1	-1
YHL038C	CBP2	P03874		1	2	Matrix/IM	1	1		1	1
YHR002W	LEU5	P38702		1	2	IMS/IM	1	1
YHR003C	TCD1	P38756		1	1	OM	1	1
YHR005C	GPA1	P08539		1	2	-1	1	1
YHR007C	ERG11	P10614		1	-1	-1
YHR008C	SOD2	P00447	1		4	0	1	1	1		1
YHR017W	YSC83	P32792		1	1	OM	1	1
YHR024C	MAS2	P11914	1		4	0	1	1	1		1
YHR037W	PUT2	P07275	1		4	0	1	1	1		1
YHR038W	RRF1	P38771	1		4	Matrix/IM	1	1	1	1	1
YHR039C	MSC7	P38694		1	1	-1	1	1
YHR042W	NCP1	P16603		1	1	-1	1	1
YHR051W	COX6	P00427		1	0	0	1
YHR060W	VMA22	P38784		1	-1	-1
YHR076W	PTC7	P38797	1		4	Matrix/IM	1	1	1	1	1
YHR083W	SAM35	P14693		1	1	0	1	1
YHR108W	GGA2	P38817	1		-1	-1
YHR123W	EPT1	P22140		1	-1	-1
YHR168W	MTG2	P38860		1	2	0	1	1
YHR174W	ENO2	P00925	1	1	0	Matrix/IM	1	1		1	1
YHR182W		P38870		1	-1	-1
YHR186C	KOG1	P38873		1	-1	-1
YHR188C	GPI16	P38875		1	-1	-1
YHR190W	ERG9	P29704		1	1	-1	1	1
YHR193C	EGD2	P38879	1	1	-1	-1
YHR199C	AIM46	P38885		1	2	IMS/IM	1	1
YHR200W	RPN10	P38886		1	-1	-1
YHR208W	BAT1	P38891	1		4	0	1	1	1		1
YIL009W	FAA3	P39002		1	2	-1	1	1
YIL016W	SNL1	P40548		1	2	-1	1	1
YIL022W	TIM44	Q01852	1		2	Matrix/IM	1	1		1	1
YIL033C	BCY1	P07278		1	-1	-1
YIL041W	GVP36	P40531		1	0	-1	1
YIL042C	PKP1	P40530		1	2	Matrix/IM	1	1		1	1
YIL043C	CBR1	P38626	1	1	1	-1	1	1
YIL051C	MMF1	P40185	1		4	0	1	1	1		1
YIL065C	FIS1	P40515		1	1	0	1	1
YIL077C	RCI37	P40508		1	2	IMS/IM	1	1
YIL087C	AIM19	P40502		1	2	IMS/IM	1	1
YIL088C	AVT7	P40501		1	-1	-1
YIL090W	ICE2	P40499		1	-1	-1
YIL094C	LYS12	P40495	1		4	0	1	1	1		1
YIL098C	FMC1	P40491	1		4	Matrix/IM	1	1	1	1	1
YIL108W		P40483		1	2	-1	1	1
YIL111W	COX5B	P00425		1	2	0	1	1
YIL114C	POR2	P40478		1	1	0	1	1
YIL118W	RHO3	Q00245		1	2	-1	1	1
YIL120W	QDR1	P40475		1	-1	-1
YIL121W	QDR2	P40474		1	-1	-1
YIL124W	AYR1	P40471		1	1	OM	1	1
YIL155C	GUT2	P32191		1	123	IMS/IM	1	1
YIL157C	COA1	P40452		1	2	0	1	1
YIR022W	SEC11	P15367		1	-1	-1
YIR034C	LYS1	P38998		1	-1	-1
YKL008C	LAC1	P28496		1	-1	-1
YKL027W	TCD2	P36101		1	1	OM	1	1
YKL029C	MAE1	P36013		1	2	Matrix/IM	1	1		1	1
YKL040C	NFU1	P32860	1		4	Matrix/IM	1	1	1	1	1
YKL042W	SPC42	P36094		1	-1	-1
YKL060C	FBA1	P14540		1	0	0	1
YKL077W	PSG1	P36081	1	1	-1	-1
YKL085W	MDH1	P17505	1		4	0	1	1	1		1
YKL100C	YPF1	P34248		1	-1	-1
YKL114C	APN1	P22936		1	4	Matrix/IM	1	1	1	1	1
YKL120W	OAC1	P32332		1	2	Matrix/IM	1	1		1	1
YKL124W	SSH4	P32343		1	-1	-1
YKL137W	CMC1	P36064	1	1	3	IMS/IM	1	1
YKL140W	TGL1	P34163	1	1	-1	-1
YKL141W	SDH3	P33421		1	2	0	1	1
YKL150W	MCR1	P36060	1	1	13	OM	1	1
YKL165C	MCD4	P36051		1	-1	-1
YKL182W	FAS1	P07149		1	-1	-1
YKL192C	ACP1	P32463	1		4	0	1	1	1		1
YKL196C	YKT6	P36015	1	1	2	-1	1	1
YKL212W	SAC1	P32368		1	1	-1	1	1
YKR001C	VPS1	P21576		1	1	-1	1	1
YKR004C	ECM9	Q02202	1		-1	-1
YKR016W	MIC60	P36112		1	2	IMS/IM	1	1
YKR049C	FMP46	P36141	1		4	0	1	1	1		1
YKR052C	MRS4	P23500		1	2	IMS/IM	1	1
YKR059W	TIF1	P10081		1	-1	-1
YKR065C	PAM17	P36147	1	1	2	0	1	1
YKR066C	CCP1	P00431		1	3	IMS/IM	1	1
YKR067W	GPT2	P36148		1	1	-1	1	1
YKR068C	BET3	P36149		1	-1	-1
YKR087C	OMA1	P36163		1	2	IMS/IM	1	1
YKR089C	TGL4	P36165	1		-1	-1
YFL038C	YPT1	P01123	1	1	1	-1	1	1
YFL036W	RPO41	P13433		1	2	Matrix/IM	1	1		1	1
YFL027C	GYP8	P43570		1	-1	-1
YFL005W	SEC4	P07560	1	1	1	-1	1	1
YFR002W	NIC96	P34077		1	-1	-1
YFR011C	MIC19	P43594		1	2	IMS/IM	1	1
YFR033C	QCR6	P00127		1	23	Matrix/IM	1	1		1	1
YFR037C	RSC8	P43609		1	-1	-1
YFR041C	ERJ5	P43613		1	2	-1	1	1
YFR048W	RMD8	P43620		1	-1	-1
YER019C-A	SBH2	P52871		1	-1	-1
YAR002C-A	ERP1	Q05359		1	0	-1	1
YDL001W	RMD1	Q03441		1	-1	-1
YDL015C	TSC13	Q99190		1	-1	-1
YDL022W	GPD1	Q00055		1	-1	-1
YDL027C	MRX9	Q07349		1	2	Matrix/IM	1	1		1	1
YDL052C	SLC1	P33333		1	0	-1	1
YDL060W	TSR1	Q07381		1	-1	-1
YDL066W	IDP1	P21954	1		4	0	1	1	1		1
YDL078C	MDH3	P32419		1	4	-1	1	1	1		1
YDL100C	GET3	Q12154		1	-1	-1
YDL107W	MSS2	P40990		1	2	Matrix/IM	1	1		1	1
YDL126C	CDC48	P25694		1	1	0	1	1
YDL128W	VCX1	Q99385		1	-1	-1
YDL137W	ARF2	P19146		1	-1	-1
YDL142C	CRD1	Q07560		1	2	IMS/IM	1	1
YDL157C		Q12082	1	1	0	IMS/IM	1	1
YDL174C	DLD1	P32891		1	2	IMS/IM	1	1
YDL178W	DLD2	P46681	1		4	0	1	1	1		1
YDL183C		P48569		1	2	Matrix/IM	1	1		1	1
YDL185W	VMA1	P17255		1	-1	-1
YDL192W	ARF1	P11076		1	-1	-1
YDL217C	TIM22	Q12328		1	2	Matrix/IM	1	1		1	1
YDR011W	SNQ2	P32568		1	-1	-1
YDR019C	GCV1	P48015	1		4	0	1	1	1		1
YDR038C	ENA5	Q12691		1	-1	-1
YDR039C	ENA2	Q01896		1	-1	-1
YDR040C	ENA1	P13587		1	-1	-1
YDR057W	YOS9	Q99220		1	-1	-1
YDR062W	LCB2	P40970		1	-1	-1
YDR086C	SSS1	P35179		1	-1	-1
YDR089W	VTC5	P38966		1	-1	-1
YDR092W	UBC13	P52490	1		-1	-1
YDR093W	DNF2	Q12675		1	-1	-1
YDR120C	TRM1	P15565		1	0	Matrix/IM	1	1		1	1
YDR135C	YCF1	P39109		1	-1	-1
YDR138W	HPR1	P17629	1		-1	-1
YDR141C	DOP1	Q03921		1	-1	-1
YDR155C	CPR1	P14832	1	1	3	IMS/IM	1	1
YDR160W	SSY1	Q03770		1	-1	-1
YDR177W	UBC1	P21734	1		-1	-1
YDR197W	CBS2	P14905		1	2	Matrix/IM	1	1		1	1
YDR204W	COQ4	O13525		1	2	Matrix/IM	1	1		1	1
YDR219C	MFB1	Q04922	1		-1	0	1
YDR231C	COX20	Q04935		1	2	IMS/IM	1	1
YDR233C	RTN1	Q04947		1	2	-1	1	1
YDR234W	LYS4	P49367	1		4	Matrix/IM	1	1	1	1	1
YDR258C	HSP78	P33416	1		2	Matrix/IM	1	1		1	1
YDR292C	SRP101	P32916		1	-1	-1
YDR294C	DPL1	Q05567		1	-1	-1
YDR297W	SUR2	P38992		1	-1	-1
YDR316W	OMS1	Q06668		1	2	IMS/IM	1	1
YDR382W	RPP2B	P02400		1	-1	-1
YDR388W	RVS167	P39743		1	-1	-1
YDR411C	DFM1	Q12743		1	2	-1	1	1
YDR430C	CYM1	P32898	1		4	0	1	1	1		1
YDR434W	GPI17	Q04080		1	-1	-1
YDR470C	UGO1	Q03327		1	1	OM	1	1
YDR481C	PHO8	P11491		1	-1	-1
YDR497C	ITR1	P30605		1	-1	-1
YDR511W	SDH7	Q04401	1		4	Matrix/IM	1	1	1	1	1
YDR513W	GRX2	P17695	1	1	4	0	1	1	1		1
YGL001C	ERG26	P53199	1	1	2	-1	1	1
YGL012W	ERG4	P25340		1	-1	-1
YGL018C	JAC1	P53193	1		4	Matrix/IM	1	1	1	1	1
YGL022W	STT3	P39007		1	-1	-1
YGL026C	TRP5	P00931		1	-1	-1
YGL047W	ALG13	P53178		1	-1	-1
YGL054C	ERV14	P53173		1	-1	-1
YGL055W	OLE1	P21147		1	-1	-1
YGL057C	GEP7	P53171		1	2	IMS/IM	1	1
YGL059W	PKP2	P53170		1	2	Matrix/IM	1	1		1	1
YGL065C	ALG2	P43636		1	-1	-1
YGL084C	GUP1	P53154		1	-1	-1
YGL085W	LCL3	P53153		1	-1	Matrix/IM	1	1		1	1
YGL119W	COQ8	P27697	1	1	2	Matrix/IM	1	1		1	1
YGL140C		P53120		1	-1	-1
YGL153W	PEX14	P53112		1	0	-1	1
YGL172W	NUP49	Q02199		1	-1	-1
YGL184C	STR3	P53101		1	-1	-1
YGL200C	EMP24	P32803	1	1	-1	-1
YGL205W	POX1	P13711		1	-1	-1
YGL210W	YPT32	P51996		1	1	-1	1	1
YGL228W	SHE10	P53075		1	-1	-1
YGL255W	ZRT1	P32804	1	1	-1	-1
YGR012W	MCY1	P53206		1	1	OM	1	1
YGR020C	VMA7	P39111		1	-1	-1
YGR032W	GSC2	P40989		1	-1	-1
YGR033C	TIM21	P53220		1	2	Matrix/IM	1	1		1	1
YGR038W	ORM1	P53224		1	-1	-1
YGR046W	TAM41	P53230		1	2	Matrix/IM	1	1		1	1
YGR048W	UFD1	P53044		1	-1	-1
YGR055W	MUP1	P50276		1	-1	-1
YGR060W	ERG25	P53045		1	-1	-1
YGR082W	TOM20	P35180	1	1	1	OM	1	1
YGR084C	MRP13	P12686		1	2	Matrix/IM	1	1		1	1
YGR112W	SHY1	P53266		1	2	IMS/IM	1	1
YGR119C	NUP57	P48837		1	4	-1	1	1	1		1
YGR133W	PEX4	P29340		1	-1	-1
YGR147C	NAT2	P37293		1	2	IMS/IM	1	1
YGR150C	CCM1	P48237		1	2	Matrix/IM	1	1		1	1
YGR157W	CHO2	P05374		1	-1	-1
YGR174C	CBP4	P37267		1	2	IMS/IM	1	1
YGR175C	ERG1	P32476		1	-1	-1
YGR183C	QCR9	P22289		1	2	0	1	1
YGR193C	PDX1	P16451	1		2	Matrix/IM	1	1		1	1
YGR198W	YPP1	P46951		1	-1	-1
YGR199W	PMT6	P42934		1	-1	-1
YGR207C	CIR1	P42940	1		4	0	1	1	1		1
YGR235C	MIC26	P50087		1	2	IMS/IM	1	1
YGR236C	SPG1	P50088		1	2	IMS/IM	1	1
YGR241C	YAP1802	P53309	1	1	-1	-1
YGR243W	MPC3	P53311		1	2	IMS/IM	1	1
YGR244C	LSC2	P53312	1		4	0	1	1	1		1
YGR254W	ENO1	P00924	1	1	0	0	1
YGR255C	COQ6	P53318	1	1	2	0	1	1
YGR281W	YOR1	P53049		1	2	OM	1	1
YGR284C	ERV29	P53337		1	-1	-1
YGR286C	BIO2	P32451	1		4	Matrix/IM	1	1	1	1	1
YHR001W-A	QCR10	P37299		1	2	0	1	1
YJL003W	COX16	P47081		1	2	IMS/IM	1	1
YJL012C	VTC4	P47075		1	-1	-1
YJL019W	MPS3	P47069		1	-1	-1
YJL023C	PET130	P47065	1	1	2	Matrix/IM	1	1		1	1
YJL039C	NUP192	P47054		1	-1	-1
YJL041W	NSP1	P14907		1	0	-1	1
YJL054W	TIM54	P47045		1	2	IMS/IM	1	1
YJL062W	LAS21	P40367		1	-1	-1
YJL066C	MPM1	P40364		1	3	IMS/IM	1	1
YJL084C	ALY2	P47029		1	-1	-1
YJL085W	EXO70	P19658	1		-1	-1
YJL097W	PHS1	P40857		1	-1	-1
YJL104W	PAM16	P42949		1	2	Matrix/IM	1	1		1	1
YJL112W	MDV1	P47025		1	1	OM	1	1
YJL117W	PHO86	P46956		1	-1	-1
YJL130C	URA2	P07259		1	-1	-1
YJL133W	MRS3	P10566		1	2	0	1	1
YJL161W	FMP33	P46998		1	2	IMS/IM	1	1
YJL172W	CPS1	P27614		1	-1	-1
YJL180C	ATP12	P22135	1		23	Matrix/IM	1	1		1	1
YJL183W	MNN11	P46985		1	-1	-1
YJL194W	CDC6	P09119		1	-1	-1
YJL196C	ELO1	P39540		1	-1	-1
YJL200C	ACO2	P39533	1		4	0	1	1	1		1
YJL209W	CBP1	P07252		1	2	Matrix/IM	1	1		1	1
YJR003C	MRX12	P47084	1		2	Matrix/IM	1	1		1	1
YJR066W	TOR1	P35169		1	-1	-1
YJR073C	OPI3	P05375	1	1	-1	-1
YJR088C	EMC2	P47133		1	-1	-1
YJR100C	AIM25	P47140		1	2	Matrix/IM	1	1		1	1
YJR111C	PXP2	P47148		1	0	0	1
YJR117W	STE24	P47154		1	1	-1	1	1
YJR143C	PMT4	P46971		1	-1	-1
YLL006W	MMM1	P41800		1	1	OM	1	1
YLL008W	DRS1	P32892		1	-1	-1
YLL026W	HSP104	P31539		1	2	-1	1	1
YLL033W	IRC19	Q07843		1	-1	Matrix/IM	1	1		1	1
YLL048C	YBT1	P32386		1	-1	-1
YLR008C	PAM18	Q07914	1	1	2	IMS/IM	1	1
YLR018C	POM34	Q12445		1	-1	-1
YLR020C	YEH2	Q07950		1	-1	-1
YLR027C	AAT2	P23542		1	0	-1	1
YLR034C	SMF3	Q12078		1	-1	-1
YLR056W	ERG3	P32353		1	-1	-1
YLR058C	SHM2	P37291		1	-1	-1
YLR059C	REX2	P54964	1		2	Matrix/IM	1	1		1	1
YLR066W	SPC3	Q12133		1	-1	-1
YLR069C	MEF1	P25039	1		4	Matrix/IM	1	1	1	1	1
YLR077W	FMP25	Q08023	1	1	2	IMS/IM	1	1
YLR089C	ALT1	P52893		1	4	0	1	1	1		1
YLR090W	XDJ1	P39102		1	2	OM	1	1
YLR100W	ERG27	Q12452		1	1	-1	1	1
YLR104W	LCL2	Q08045		1	-1	-1
YLR106C	MDN1	Q12019	1		-1	-1
YLR153C	ACS2	P52910		1	-1	-1
YLR163C	MAS1	P10507	1		4	0	1	1	1		1
YLR188W	MDL1	P33310		1	2	Matrix/IM	1	1		1	1
YLR201C	COQ9	Q05779		1	2	0	1	1
YLR203C	MSS51	P32335	1	1	2	0	1	1
YLR208W	SEC13	Q04491		1	-1	-1
YLR216C	CPR6	P53691		1	-1	-1
YLR220W	CCC1	P47818		1	-1	-1
YLR229C	CDC42	P19073		1	1	-1	1	1
YLR240W	VPS34	P22543		1	-1	-1
YLR241W	CSC1	Q06538		1	-1	-1
YLR249W	YEF3	P16521		1	-1	-1
YLR251W	SYM1	Q06563		1	2	0	1	1
YLR259C	HSP60	P19882	1	1	4	0	1	1	1		1
YLR262C	YPT6	Q99260	1	1	-1	-1
YLR290C	COQ11	Q05892	1	1	2	Matrix/IM	1	1		1	1
YLR292C	SEC72	P39742		1	-1	-1
YLR293C	GSP1	P32835		1	-1	-1
YLR295C	ATP14	Q12349	1	1	2	Matrix/IM	1	1		1	1
YLR303W	MET17	P06106	1	1	-1	-1
YLR304C	ACO1	P19414	1	1	4	0	1	1	1		1
YLR314C	CDC3	P32457		1	-1	-1
YLR342W	FKS1	P38631	1	1	2	-1	1	1
YLR350W	ORM2	Q06144		1	-1	-1
YLR355C	ILV5	P06168	1	1	4	0	1	1	1		1
YLR356W	ATG33	Q06485		1	-1	OM	1	1
YLR369W	SSQ1	Q05931	1		4	0	1	1	1		1
YLR378C	SEC61	P32915		1	-1	-1
YLR382C	NAM2	P11325		1	2	Matrix/IM	1	1		1	1
YLR396C	VPS33	P20795		1	-1	-1
YLR447C	VMA6	P32366		1	-1	-1
YLR450W	HMG2	P12684		1	-1	-1
YLR454W	FMP27	Q06179		1	-1	-1
YLR459W	GAB1	P41733		1	-1	-1
YML001W	YPT7	P32939		1	1	-1	1	1
YML008C	ERG6	P25087		1	1	-1	1	1
YML012W	ERV25	P54837		1	1	-1	1	1
YML013W	UBX2	Q04228		1	1	-1	1	1
YML028W	TSA1	P34760		1	-1	-1
YML030W	RCF1	Q03713		1	2	IMS/IM	1	1
YML031W	NDC1	P32500		1	-1	-1
YML048W	GSF2	Q04697	1	1	1	-1	1	1
YML055W	SPC2	Q04969		1	-1	-1
YML072C	TCB3	Q03640		1	2	-1	1	1
YML075C	HMG1	P12683		1	-1	-1
YML078W	CPR3	P25719	1		4	0	1	1	1		1
YML091C	RPM2	Q02773		1	2	Matrix/IM	1	1		1	1
YML103C	NUP188	P52593		1	-1	-1
YML125C	PGA3	Q12746		1	-1	-1
YMR015C	ERG5	P54781		1	-1	-1
YMR029C	FAR8	Q05040		1	0	-1	1
YMR056C	AAC1	P04710		1	2	IMS/IM	1	1
YMR060C	SAM37	P50110		1	1	OM	1	1
YMR062C	ARG7	Q04728	1		4	0	1	1	1		1
YMR064W	AEP1	P32493		1	2	Matrix/IM	1	1		1	1
YMR089C	YTA12	P40341		1	2	IMS/IM	1	1
YMR105C	PGM2	P37012	1		-1	-1
YMR110C	HFD1	Q04458	1	1	1	OM	1	1
YMR115W	MGR3	Q04472		1	2	IMS/IM	1	1
YMR116C	ASC1	P38011		1	-1	-1
YMR153W	NUP53	Q03790		1	-1	-1
YMR160W		Q03823		1	-1	-1
YMR165C	PAH1	P32567		1	-1	-1
YMR186W	HSC82	P15108		1	-1	-1
YMR189W	GCV2	P49095	1		4	0	1	1	1		1
YMR197C	VTI1	Q04338		1	-1	-1
YMR202W	ERG2	P32352		1	-1	-1
YMR203W	TOM40	P23644	1	1	1	IMS/IM	1	1
YMR209C		Q03648		1	2	-1	1	1
YMR214W	SCJ1	P25303		1	-1	-1
YMR221C	FMP42	Q04991		1	-1	-1
YMR231W	PEP5	P12868		1	-1	-1
YMR243C	ZRC1	P20107		1	-1	-1
YMR246W	FAA4	P47912		1	2	-1	1	1
YMR255W	GFD1	Q04839		1	-1	-1
YMR264W	CUE1	P38428		1	-1	-1
YMR267W	PPA2	P28239	1	1	4	0	1	1	1		1
YMR272C	SCS7	Q03529		1	-1	-1
YMR281W	GPI12	P23797		1	-1	-1
YMR282C	AEP2	P22136		1	2	Matrix/IM	1	1		1	1
YMR295C		Q03559		1	2	-1	1	1
YMR298W	LIP1	Q03579		1	-1	-1
YMR301C	ATM1	P40416		1	2	0	1	1
YMR302C	YME2	P32843		1	2	IMS/IM	1	1
YMR313C	TGL3	P40308		1	-1	-1
YNL003C	PET8	P38921		1	2	0	1	1
YNL006W	LST8	P41318		1	-1	-1
YNL007C	SIS1	P25294		1	0	-1	1
YNL026W	SAM50	P53969		1	1	IMS/IM	1	1
YNL037C	IDH1	P28834	1		4	0	1	1	1		1
YNL064C	YDJ1	P25491		1	-1	-1
YNL067W	RPL9B	P51401		1	-1	-1
YNL090W	RHO2	P06781		1	2	-1	1	1
YNL100W	MIC27	P50945		1	2	IMS/IM	1	1
YNL104C	LEU4	P06208	1	1	4	0	1	1	1		1
YNL121C	TOM70	P07213	1	1	1	OM	1	1
YNL125C	ESBP6	P53918		1	2	0	1	1
YNL130C	CPT1	P17898		1	-1	0	1
YNL131W	TOM22	P49334	1	1	1	OM	1	1
YNL152W	INN1	P53901		1	-1	-1
YNL156C	NSG2	P53898		1	-1	-1
YNL168C	FMP41	P53889	1		4	Matrix/IM	1	1	1	1	1
YNL169C	PSD1	P39006		1	2	IMS/IM	1	1
YNL181W	PBR1	P53878		1	-1	-1
YNL185C	MRPL19	P53875	1	1	2	Matrix/IM	1	1		1	1
YNL202W	SPS19	P32573		1	0	-1	1
YNL211C	MRX7	P53869		1	2	Matrix/IM	1	1		1	1
YNL219C	ALG9	P53868		1	2	-1	1	1
YNL263C	YIF1	P53845		1	-1	-1
YNL280C	ERG24	P32462		1	-1	-1
YNL297C	MON2	P48563		1	-1	-1
YNL315C	ATP11	P32453	1		2	Matrix/IM	1	1		1	1
YNL328C	MDJ2	P42834		1	2	Matrix/IM	1	1		1	1
YNR001C	CIT1	P00890	1	1	4	0	1	1	1		1
YNR008W	LRO1	P40345		1	-1	-1
YNR016C	ACC1	Q00955		1	-1	-1
YNR017W	TIM23	P32897		1	2	IMS/IM	1	1
YNR020C	ATP23	P53722		1	2	IMS/IM	1	1
YNR021W		P53723		1	1	-1	1	1
YNR026C	SEC12	P11655		1	-1	-1
YNR040W	DPI29	P53736		1	2	Matrix/IM	1	1		1	1
YNR070W	PDR18	P53756		1	-1	-1
YOL009C	MDM12	Q92328		1	-1	0	1
YOL042W	NGL1	Q08213		1	2	Matrix/IM	1	1		1	1
YOL053W	AIM39	Q08223		1	2	IMS/IM	1	1
YOL092W	YPQ1	Q12010		1	-1	-1
YOL126C	MDH2	P22133	1	1	0	-1	1
YOL147C	PEX11	Q12462		1	-1	-1
YOR017W	PET127	P32606		1	2	Matrix/IM	1	1		1	1
YOR020C	HSP10	P38910	1		4	Matrix/IM	1	1	1	1	1
YOR037W	CYC2	P38909		1	2	IMS/IM	1	1
YOR056C	NOB1	Q08444		1	-1	0	1
YOR086C	TCB1	Q12466		1	2	-1	1	1
YOR087W	YVC1	Q12324		1	-1	-1
YOR100C	CRC1	Q12289		1	2	IMS/IM	1	1
YOR125C	CAT5	P41735		1	2	0	1	1
YOR130C	ORT1	Q12375		1	2	0	1	1
YOR133W	EFT1	P32324		1	-1	-1
YOR142W	LSC1	P53598	1		4	0	1	1	1		1
YOR171C	LCB4	Q12246		1	-1	-1
YOR185C	GSP2	P32836		1	-1	-1
YOR187W	TUF1	P02992	1		4	Matrix/IM	1	1	1	1	1
YOR202W	HIS3	P06633		1	-1	-1
YOR204W	DED1	P06634		1	-1	-1
YOR212W	STE4	P18851		1	2	-1	1	1
YOR215C	AIM41	Q12032	1		4	Matrix/IM	1	1	1	1	1
YOR232W	MGE1	P38523	1		4	Matrix/IM	1	1	1	1	1
YOR245C	DGA1	Q08650		1	-1	-1
YOR254C	SEC63	P14906		1	1	-1	1	1
YOR257W	CDC31	P06704		1	-1	-1
YOR266W	PNT1	P38969		1	2	Matrix/IM	1	1		1	1
YOR270C	VPH1	P32563		1	-1	-1
YOR271C	FSF1	Q12029		1	2	0	1	1
YOR286W	RDL2	Q08742	1		4	0	1	1	1		1
YOR290C	SNF2	P22082		1	-1	-1
YOR291W	YPK9	Q12697		1	-1	-1
YOR297C	TIM18	Q08749		1	-1	Matrix/IM	1	1		1	1
YOR316C	COT1	P32798		1	-1	-1
YOR317W	FAA1	P30624		1	1	-1	1	1
YOR332W	VMA4	P22203		1	-1	-1
YOR373W	NUD1	P32336		1	-1	-1
YPL019C	VTC3	Q02725		1	-1	-1
YPL050C	MNN9	P39107		1	-1	-1
YPL059W	GRX5	Q02784	1		4	Matrix/IM	1	1	1	1	1
YPL063W	TIM50	Q02776	1	1	2	IMS/IM	1	1
YPL072W	UBP16	Q02863		1	1	OM	1	1
YPL094C	SEC62	P21825		1	-1	-1
YPL098C	MGR2	Q02889		1	2	0	1	1
YPL099C	INA17	Q02888		1	2	IMS/IM	1	1
YPL103C	FMP30	Q02883		1	2	IMS/IM	1	1
YPL124W	SPC29	P33419		1	-1	-1
YPL132W	COX11	P19516		1	23	IMS/IM	1	1
YPL180W	TCO89	Q08921		1	-1	-1
YPL206C	PGC1	Q08959		1	-1	OM	1	1
YPL218W	SAR1	P20606		1	2	-1	1	1
YPL224C	MMT2	Q08970		1	2	IMS/IM	1	1
YPL227C	ALG5	P40350		1	-1	-1
YPL240C	HSP82	P02829		1	-1	-1
YPL262W	FUM1	P08417	1	1	4	0	1	1	1		1
YPR004C	AIM45	Q12480	1		4	0	1	1	1		1
YPR011C		Q12251		1	2	IMS/IM	1	1
YPR016C	TIF6	Q12522		1	-1	-1
YPR021C	AGC1	Q12482		1	2	IMS/IM	1	1
YPR024W	YME1	P32795		1	2	IMS/IM	1	1
YPR035W	GLN1	P32288		1	-1	-1
YPR037C	ERV2	Q12284		1	-1	-1
YPR067W	ISA2	Q12425	1		4	0	1	1	1		1
YPR113W	PIS1	P06197		1	-1	0	1
YPR114W		Q06107		1	-1	-1
YPR125W	YLH47	Q06493		1	2	Matrix/IM	1	1		1	1
YPR139C	LOA1	Q06508		1	-1	-1
YPR154W	PIN3	Q06449		1	-1	-1
YPR155C	NCA2	Q12374		1	1	OM	1	1
YPR165W	RHO1	P06780		1	1	-1	1	1
YPR166C	MRP2	P10663		1	2	0	1	1
YPR183W	DPM1	P14020	1	1	1	-1	1	1
YDR322C-A	TIM11	P81449		1	2	IMS/IM	1	1
Q0045	COX1	P00401		1	2	0	1	1
Q0105	COB	P00163		1	-1	0	1
Q0110	BI2	P03873		1	2	Matrix/IM	1	1		1	1
Q0115	BI3	Q9ZZW7		1	-1	Matrix/IM	1	1		1	1
Q0120	BI4	P03879		1	2	0	1	1
Q0140	VAR1	P02381	1	1	2	Matrix/IM	1	1		1	1
YAL044W-A	BOL1	Q3E793	1		4	Matrix/IM	1	1	1	1	1
YJL062W-A	COA3	Q3E7B2		1	2	IMS/IM	1	1
YBR255C-A	RCF3	Q3E776		1	2	IMS/IM	1	1
YDR381C-A	COI1	Q3E6R5		1	1	IMS/IM	1	1
YOR020W-A	MCO10	Q3E824		1	2	IMS/IM	1	1
YAR010C		P0CX57		1	-1	-1
YBR012W-A		Q12217		1	-1	-1
YBR012W-B		Q12193		1	-1	-1
YDR098C-A		Q03856		1	-1	-1
YDR098C-B		Q03855		1	-1	-1
YDR210C-C		Q12441		1	-1	-1
YDR210C-D		Q99231		1	-1	-1
YDR261C-C		O74302		1	-1	-1
YDR261C-D		Q07793		1	-1	-1
YDR316W-A		P0CX65		1	-1	-1
YDR316W-B		P0C2I2		1	-1	-1
YDR365W-A		P0CX70		1	-1	-1
YDR365W-B		P0C2I3		1	-1	-1
YER137C-A		P0CX71		1	-1	-1
YER138C		Q03612		1	-1	-1
YER159C-A		P0CX66		1	-1	-1
YER160C		Q03619		1	-1	-1
YGR027W-A		Q12085		1	-1	-1
YGR027W-B		Q12141		1	-1	-1
YGR038C-A		Q12485		1	-1	-1
YGR038C-B		Q12269		1	-1	-1
YGR161C-C		P0CX67		1	-1	-1
YGR161C-D		Q12316		1	-1	-1
YHR214C-B		O13535		1	-1	-1
YHR214C-C		P0C2I4		1	-1	-1
YJR026W		P0CX74		1	-1	-1
YJR027W		P47098		1	-1	-1
YJR028W		P47099		1	-1	-1
YJR029W		P47100		1	-1	-1
YLR035C-A		Q12088		1	-1	-1
YLR157C-A		P0CX72		1	-1	-1
YLR157C-B		P0C2I5		1	-1	-1
YLR227W-A		P0CX75		1	-1	-1
YLR227W-B		P0C2I6		1	-1	-1
YLR256W-A		P0C2I8		1	-1	-1
YML039W		Q03434		1	-1	-1
YML040W		P0CX76		1	-1	-1
YML045W		Q04711		1	-1	-1
YML045W-A		Q04706		1	-1	-1
YMR050C		Q04670		1	-1	-1
YMR051C		P0CX69		1	-1	-1
YOL103W-A		Q92392		1	-1	-1
YOL103W-B		Q12273		1	-1	-1
YOR142W-A		P0CX59		1	-1	-1
YOR142W-B		Q92393		1	-1	-1
YPL257W-A		P0CX73		1	-1	-1
YPL257W-B		Q12414		1	-1	-1
YPR137C-A		P0CX58		1	-1	-1
YPR137C-B		P0C2I9		1	-1	-1
YPR158C-C		Q6Q5H1		1	-1	-1
YPR158C-D		P0C2J1		1	-1	-1
YPR158W-A		P0CX60		1	-1	-1
YPR158W-B		P0C2J0		1	-1	-1
YLR035C-B		P0CX68		1	-1	-1
